# Supplementary material for: Variation in mouse chemical signals is genetically controlled and environmentally modulated
Source: Sci Rep. 2023 May 26;13:8573. doi: 10.1038/s41598-023-35450-8 (PMC10219973; doi:10.1038/s41598-023-35450-8)
Supplement: Supplementary file 1 — Supplementary Information 1. [file 41598_2023_35450_MOESM1_ESM.xlsx]

## Sheet: VOLATILES
INDEX	LIBRARY	RETENTION	row.names	DOM1F	DOM10F	DOM2F	DOM3F	DOM4F	DOM5F	DOM6F	DOM7F	DOM8F	DOM9F	DOM1M	DOM10M	DOM2M	DOM3M	DOM4M	DOM5M	DOM6M	DOM7M	DOM8M	DOM9M	MUS1F	MUS10F	MUS4F	MUS5F	MUS6F	MUS7F	MUS8F	MUS9F	MUS1M	MUS10M	MUS4M	MUS5M	MUS6M	MUS7M	MUS8M	MUS9M	wMUS1F	wMUS10F	wMUS2F	wMUS3F	wMUS4F	wMUS5F	wMUS6F	wMUS7F	wMUS8F	wMUS9F
2	Analyte 3	59.8	A2	7623.82	0	0	0	0	0	9970.63	3413.2	0	0	0	0	0	0	0	3793.7	0	0	0	2703.49	0	0	0	0	0	3441.23	1426.8	2647.66	0	3702.59	0	1450.72	0	0	3261.42	9231.86	0	0	0	35083.9	9904.77	0	0	0	0	0
14	2-Butene	266.8	A14	2672.27	0	0	0	0	0	0	0	0	0	0	0	0	0	0	0	0	0	0	0	0	0	0	0	0	0	0	0	0	0	0	0	0	0	0	0	0	7651.77	2089.95	0	0	3135.4	3782.42	9835.64	0	10425.8
21	Hydrogen sulfide	272.615	A21	82882.5	17589.7	5520.89	12218.9	16455.6	0	10420.6	19007	15334	745.25	48019.8	14143.6	15634.1	19252.1	0	0	679085	273304	0	0	206092	0	4047.56	13550.5	0	0	71915.6	0	240112	44046	23580.3	23326.7	0	0	308395	4.98743e+06	16818	0	20420.2	1088.74	0	12333.4	21294.6	0	18249.5	25.166
22	Analyte 32	272.154	A22	0	0	0	0	0	0	0	0	0	0	0	0	0	0	0	0	0	0	0	0	1275.8	0	0	0	0	0	0	0	0	0	0	0	0	0	0	0	0	0	0	0	8030.25	3513.64	0	6927.69	5709.96	0
37	Carbohydrazide	279.25	A37	0	25606	0	32157.4	0	0	14797.5	0	0	0	9257.86	13202.9	13229.1	0	0	0	4707.24	12727.4	0	3626.45	0	0	0	0	0	0	0	0	0	0	0	0	0	0	0	0	0	0	27131.3	19933.7	0	0	14208.4	0	0	0
51	Ethanedioic acid, diethyl ester	281.364	A51	0	0	128779	0	0	0	0	0	0	0	0	0	0	0	0	192875	0	0	127447	188653	0	115637	0	0	0	0	0	0	0	0	0	0	0	0	0	0	141385	194855	0	0	0	0	0	0	0	0
53	Carbon dioxide	280.182	A53	68047.8	402905	495946	607105	2.92241e+06	1.00484e+06	671623	440592	344095	69148.9	1.27904e+07	1.15035e+07	2.83839e+06	1.04804e+07	1.40483e+07	1.30116e+06	2.39654e+06	3.28849e+06	3.58915e+06	1.45065e+06	1.9687e+06	840985	424884	1.0665e+06	6.02302e+06	2.03764e+06	223575	227352	1.38602e+07	8.25118e+06	1.31484e+06	3.61141e+06	9.02999e+06	2.00415e+06	3.15626e+06	5.85393e+06	930748	332314	637341	526048	365367	297097	432094	762586	493462	132903
58	Methanethiol	287.545	A58	126424	315726	0	0	144879	0	0	82292.5	160759	247925	261717	1.11938e+06	0	337523	266322	367631	853315	1.10578e+06	0	418388	839400	0	0	124314	351484	611927	117546	0	0	483649	0	188189	0	0	0	0	271622	498207	285525	0	0	0	0	556076	101057	206142
66	Analyte 99	292	A66	0	5410.74	0	0	0	0	0	0	0	0	0	0	10879.9	0	0	0	0	0	0	0	0	0	0	0	0	0	6854.26	0	0	0	0	0	0	0	0	0	0	4082.07	0	0	0	0	0	0	0	0
68	Analyte 103	296.304	A68	0	13374.4	103988	41656.5	28684.8	0	0	22165	0	13366.4	0	0	20054.6	0	0	0	0	19238.6	17249.7	0	16859.4	0	11759.7	0	0	0	0	0	0	16131.3	33032	0	0	15671.4	0	7912.47	36030.4	0	14563.2	0	0	0	13800.6	35164.8	0	0
69	1,3-Dioxane-4,6-dione, 2,2-dimethyl-	294	A69	0	0	0	0	16216.2	17569.5	22989.7	0	0	0	12538.5	0	29785.1	30635.9	0	0	54217.7	31119.5	0	0	0	36683.9	0	16065	0	0	29253.4	0	0	0	0	0	0	0	0	0	0	0	0	0	30692.1	0	25092.4	0	0	0
76	Methanethiol	298.375	A76	0	0	0	0	50658.9	0	0	0	0	38383.6	0	151975	0	0	0	0	0	0	0	70329.5	0	0	0	0	0	0	0	0	0	0	17734.3	0	0	0	0	0	22364.7	0	81250	66477.8	0	20772.7	32705	0	0	0
77	Analyte 119	298.75	A77	13493	0	18090.8	0	0	0	0	0	0	0	0	0	0	0	0	0	0	0	0	0	0	0	0	0	12993.8	0	6679.24	0	0	6641.23	0	0	0	0	0	0	0	7870.97	0	0	0	0	0	11654.9	0	0
81	Methanethiol	301.375	A81	0	0	0	20300.9	0	0	0	0	0	0	27764.3	0	0	0	0	0	0	0	0	0	0	0	0	0	0	0	0	0	0	20625.8	0	10161	25592.9	0	380895	0	0	0	0	0	0	0	0	0	0	0
87	[1,4,7]Trioxonane	306.813	A87	0	6537.51	0	0	0	19478	15521.4	0	0	5014.56	0	0	0	0	0	0	0	0	0	0	0	0	0	0	0	0	0	0	0	0	0	0	0	0	0	0	0	6708.62	0	5387.88	0	5291.52	5208.74	0	14868.8	14331.4
88	Boronic acid, ethyl-, dimethyl ester	305.667	A88	0	0	0	28384.1	0	0	0	0	0	0	0	0	0	0	0	6264.9	0	0	0	0	5352.54	6193.25	5214.6	0	0	12794.2	0	0	0	5389.6	6127.52	0	0	0	36069.9	0	0	0	0	0	0	0	0	0	0	0
89	Analyte 143	298.857	A89	0	4204.95	0	9921.51	498.794	0	0	0	0	5995.3	16245.3	0	1690.32	0	0	0	0	0	6922.77	0	0	0	0	1024.01	0	0	4524.15	5148.55	0	0	5266.37	0	0	0	26107	8782.09	0	794.797	0	0	9627.3	0	0	0	983.709	9766.29
94	Heptane, 4-methyl-	304.4	A94	0	7131.51	11317.2	0	4199.38	70548.6	39504	7161.06	1091.81	3922.47	1088.38	14979.6	0	457558	8116.82	5066.81	4274.9	8719.31	2418.43	0	3053.11	722.107	3656.18	19064.7	2971.2	0	4311.23	0	15185.3	13748.3	6909.26	15793.7	30537.8	10562.6	17464.1	10407.9	537.105	0	0	788.248	0	0	0	784.242	0	0
95	Analyte 159	313.882	A95	0	11324.1	0	0	0	0	0	6897.19	0	0	0	3433.41	8741.53	0	0	0	0	17464.2	0	0	0	0	0	7928.26	13218.6	0	17607.4	0	0	0	0	0	0	0	0	0	0	0	0	12320.4	10148.4	9834.42	0	10595.7	0	0
101	2-Butene	306.438	A101	0	0	0	0	8977.5	0	0	0	7159.96	0	0	0	0	0	3839.53	6384.9	0	4020.21	0	2094.76	0	0	11370.8	16637.4	0	0	0	0	0	0	0	0	0	0	0	0	7440.18	2405.64	0	0	13129	0	0	0	0	7786.11
135	1,2-Ethanediamine, N,N'-diethyl-	330.333	A135	0	0	0	4518.41	0	0	0	0	2917.56	0	0	0	0	0	0	0	0	0	0	0	5002.32	4458.58	0	0	0	4274.01	0	2511.64	0	0	0	0	0	0	0	0	0	0	0	3107.72	0	0	0	0	0	0
151	S-Methylpropanethiosulfonate	343.545	A151	0	0	0	0	0	6746.69	0	0	0	0	0	19587.6	0	0	0	0	12965.2	42617.8	15310.7	0	0	0	0	0	9830.17	0	0	0	14455.8	30530.8	0	0	17259.4	0	24035.1	0	0	0	0	0	0	0	0	0	0	0
154	Analyte 272	339.75	A154	4985.04	12085.7	1769.62	1300.64	5639.64	1276.84	6035.24	5396.34	1522.78	6641.24	6443.33	28855.8	33511.3	7288.18	3841.53	1149.72	11256.5	21318.1	13624	12659.6	16426.7	20022.6	2746.93	3355.31	7462.66	23676.7	7398.76	2191.68	15005.2	25567.5	5523.71	6925.6	16895.5	18471.5	39161.5	19227.5	6553.84	14212.8	11413.9	4870.16	4736.76	1008.58	8233.3	17821.2	8170.09	2013.37
171	Furan, 2-methyl-	353.258	A171	0	10572.4	0	42587.1	44560.6	0	16708.7	14388.3	36914.2	0	21596.8	31756.1	0	17949.5	25969.2	144997	0	60083.4	0	44445.8	7834.5	0	15761.2	0	0	0	16312.2	0	16684.1	3626.48	19867.1	0	0	0	29098.6	71855.3	41785.6	0	51887.3	0	0	0	0	8047.77	0	0
172	1,3-Cyclopentadiene, 5-methyl-	349.3	A172	0	0	11710.6	0	0	0	0	0	0	3042.6	0	0	0	0	0	0	0	0	0	0	0	0	5590.46	0	0	0	0	3148.75	0	0	0	2989.89	0	0	0	0	4128.38	4578.27	0	18187.6	17569.2	0	0	0	0	29916.9
174	Analyte 311	353.607	A174	0	0	0	0	0	0	0	0	0	0	0	10592.4	0	0	0	0	1182.19	5556.31	4938.55	1604.18	0	6442.02	0	0	1096.8	6807.94	0	0	5356.34	3808.19	1229.79	0	8311.36	8828.71	11707.5	7415.04	919.794	1620.2	0	0	0	0	1336.84	4320.27	1783.74	0
183	Allyl acetate	355.273	A183	0	9000.51	11489.7	0	0	0	0	0	0	0	12616.5	0	0	0	8836.92	15394	0	17945.6	0	13469.6	10767.4	0	8670.33	0	0	0	0	0	43115.2	0	8118.67	0	17032.2	0	19361.6	0	12905.3	0	0	0	9471.35	14085.5	0	0	0	0
186	3-Aminopropionitrile	359	A186	0	0	0	99537.4	0	0	0	0	0	0	263188	0	351323	344744	0	0	237242	459922	0	0	0	0	0	0	0	104871	0	0	0	0	254811	425390	0	190622	283029	243702	0	0	0	0	0	0	0	169224	0	0
191	N-Pyrrylcarbinol	361	A191	0	0	0	0	0	0	0	0	0	3449.04	0	0	0	0	0	47156.7	10018.9	17320.1	17481.2	22322.5	0	0	0	0	0	0	0	0	0	0	0	0	0	0	0	0	0	0	0	0	0	0	0	0	0	0
192	Analyte 335	363.429	A192	6053.43	13877.2	6954.14	0	0	0	7502.13	6769.78	0	0	7185.23	0	0	7750.2	0	0	0	0	0	6207.42	15774.3	0	11089.1	0	0	0	0	0	0	0	6888.35	0	0	0	0	0	0	0	0	0	8487.97	0	13709.9	0	22656.1	15356.3
193	Carbohydrazide	364.818	A193	0	0	0	0	0	0	0	0	1.67036e+06	0	0	1.73768e+06	0	0	0	0	0	0	0	0	0	0	0	0	0	0	0	0	0	0	0	0	32780.6	0	0	0	117796	0	96316.3	0	754395	0	438925	338799	0	0
202	Carbohydrazide	366.333	A202	0	0	0	0	0	0	0	0	0	0	0	0	0	0	0	0	0	0	0	0	0	0	0	0	0	0	0	0	0	0	0	0	89267.1	0	0	0	0	2.0136e+06	0	0	0	568966	0	0	64480.5	0
208	Propane, 2-methyl-1-nitro-	376.9	A208	0	10528.3	0	0	59616.6	0	0	9749.35	0	68193.8	0	13745	59493.1	26170.2	13818.1	0	0	33267.8	0	59197.8	0	0	35932.9	0	0	0	0	32543.6	25607.8	25825	0	0	0	29695.2	0	0	10344.2	0	0	12145.7	0	0	16627.8	0	0	0
212	3-Octyne, 7-methyl-	376.808	A212	0	0	31350.6	49203.2	0	76721.9	0	0	11292.1	28533.2	180721	27231.4	21574.7	0	0	0	39752.9	161711	15689	23975	0	0	0	0	0	0	0	0	56822.7	0	65364.8	0	0	80.803	0	0	0	0	0	0	0	0	0	0	0	23609.9
213	p-Fluoroethylbenzene	377.667	A213	0	0	0	0	0	0	0	0	0	0	0	0	0	70468.9	0	0	0	44256.9	0	0	0	0	0	0	0	0	0	0	0	0	0	0	0	0	0	66559.9	0	0	0	0	0	0	0	0	0	0
222	Analyte 374	387.308	A222	0	0	0	0	0	0	0	0	0	0	0	0	0	0	0	0	0	0	0	0	453879	0	63969	116905	0	101361	0	79296.7	0	258695	231322	260547	199468	377784	0	192733	0	0	0	0	0	0	0	0	0	0
223	2-Hexenal, 2-ethyl-	380.258	A223	3.69054e+07	2.96685e+07	2.91743e+07	4.48929e+07	2.27336e+07	4.0818e+07	36747540	19059354	1.91468e+07	3.31041e+07	6.05077e+07	5.56227e+07	0	0	5.64591e+07	144975560	6.2874e+07	53564011	4.77286e+07	6.11004e+07	7.83028e+06	326495	1.98449e+07	1.41196e+07	4.03184e+06	1.28126e+06	1.84445e+07	1.61279e+07	0	1.36065e+07	6.76714e+07	2.20981e+07	6.32066e+06	2.61596e+06	3.43439e+07	0	8.10655e+06	1.35762e+07	1.07326e+07	1.86338e+07	1.15913e+07	1.00592e+07	5.59335e+06	2.39663e+07	3.84658e+06	2.64655e+07
224	2-Hexenal, 2-ethyl-	381.85	A224	113186	87327.9	73947.1	96780.5	34538.3	0	69525.2	38704.8	20886.6	109802	337766	239713	2.5606e+06	789187	47065.1	448635	320425	233258	86448.6	2.06211e+06	12116.1	4283.83	29481.4	20464.3	4548.58	122.627	25595.3	9969.48	114854	14282	269867	28489.8	4002.21	2900.11	78741.5	1.00314e+06	12553.1	39949.9	27251.1	23534	29212.8	9640.55	7682.25	55708.8	7276.22	92632.2
226	Milbemycin B, 5-demethoxy-5-one-6,28-anhydro-25-ethyl-4-methyl-13-chloro-oxime	386	A226	0	0	0	0	0	0	0	0	0	0	0	0	0	0	0	0	0	0	0	0	0	0	0	0	0	0	0	0	0	0	0	0	0	0	0	0	0	2708.58	5267.24	0	7323.25	2649.84	2410.34	2705.45	0	2538.18
227	Milbemycin B, 5-demethoxy-5-one-6,28-anhydro-25-ethyl-4-methyl-13-chloro-oxime	386.105	A227	0	0	0	0	0	0	0	0	0	0	0	0	0	0	0	0	0	0	0	0	0	2033.26	0	0	0	2812.26	2950.57	0	0	0	752.128	0	0	2493.33	2766.37	2115.59	0	1581.51	0	0	0	0	1953.22	2264.61	3731.4	1481.4
231	2-Hexenal, 2-ethyl-	382.368	A231	16370.1	14996.7	10629.5	36780.8	3575.09	20073.4	0	11964.6	9411.4	19553.5	43418.5	61220.6	571752	272337	58091.2	215210	58554.7	75360.7	12289.6	118981	2745.12	108.363	0	5224.75	887.686	0	3954.4	10546.5	10668.4	4335.52	98742	13525.8	817.883	364.875	0	225142	863.798	4938.59	5689.49	12367.8	4852.61	4922.86	568.861	9984.58	1367.72	7322.24
232	Analyte 390	385.931	A232	0	461706	0	0	167183	435081	396966	540813	0	930017	0	142772	0	0	693991	177952	269907	0	138569	0	0	15696.4	67537.6	0	141912	190472	0	149505	0	330768	0	0	48853.3	208256	0	0	401249	0	115930	0	0	0	0	0	358337	313464
237	Nonane, 4-methyl-	388	A237	0	0	0	0	0	4901.4	0	0	2482.97	0	0	0	0	56671.7	0	0	0	0	3422.14	0	0	0	0	4725.54	3799.16	3729.91	0	0	0	3217.56	0	0	6637.98	4543.52	0	0	0	0	0	0	0	0	0	0	0	0
248	1-Hexen-3-yne, 2,5,5-trimethyl-	393.5	A248	0	0	0	2363.27	3796.86	0	0	0	2470.18	0	0	0	0	0	0	0	0	0	0	0	0	0	4862.63	0	0	0	0	2450.2	0	0	0	0	0	0	0	0	8423.75	4368.47	5496.19	10745.5	2992.07	2179.16	0	0	0	0
254	Furan, tetrahydro-2,5-dimethyl-	393.684	A254	0	10798.3	0	5547.53	0	0	14134.7	0	7433.1	0	0	0	0	10452.1	6817.07	0	7785.39	3534.33	17560.4	0	0	0	0	0	0	0	0	0	0	0	0	0	0	0	0	0	0	27862.4	0	10056.1	0	21044.3	0	0	10201.1	4255.73
256	1,3-Octadiene	396.5	A256	0	432677	0	409108	902556	557490	0	422838	1.71998e+06	584232	0	0	0	0	0	0	0	0	0	0	248691	297627	334961	238501	18334.2	0	989161	1.27236e+06	0	77712.5	0	102486	4300.4	30310.9	0	0	100162	240187	463680	252509	74801.7	167891	36552.2	108119	22171.9	0
258	Tetrahydrofuran	402.571	A258	0	98024.5	0	0	0	0	22413.3	22228.6	0	36086.8	0	0	0	0	0	0	0	97686.7	0	99135	0	0	0	0	0	0	0	0	0	0	0	0	0	0	0	0	7810.82	0	66409	0	0	0	42371.4	0	0	52666
262	3,5-Hexadien-2-ol, 2-methyl-	400	A262	0	0	0	0	0	0	0	0	2078.73	0	0	0	4453.94	0	0	0	0	0	2267.95	0	0	7431.53	0	0	0	0	4641.6	2080.96	0	9804	0	0	0	0	0	0	0	0	0	0	0	0	0	0	0	3994.68
265	Analyte 446	408.7	A265	115077	0	0	35497.2	0	0	0	0	0	0	0	0	0	0	0	0	0	0	0	0	0	0	0	0	115724	44020.8	0	19202.5	0	122404	82944	0	0	0	0	0	0	0	0	0	0	0	0	0	23890.8	0
266	Bicyclo[2.2.1]hept-2-ene, 2,3-dimethyl-	407.375	A266	20957.9	8077.67	0	0	0	0	0	0	820.501	0	19367.2	32290.2	0	0	2431.45	0	0	0	0	0	2116.33	0	0	0	857.999	6438.56	5304.56	0	7142.83	8932.65	0	5305.38	0	2727.95	0	0	0	0	995.755	0	736.274	0	5046.97	3226.75	524.198	1137.56
267	Analyte 450	405.4	A267	3089.25	0	4115.12	0	0	0	1191.38	0	0	0	2440.2	0	509824	0	1674.26	0	1321.2	4034.34	594.075	0	0	0	0	0	0	0	0	0	0	0	0	0	0	0	0	0	0	0	0	0	0	0	0	0	0	0
269	n-Hexane	409.353	A269	0	308143	0	0	0	0	0	0	0	0	0	32318.5	0	0	0	0	0	0	206885	172892	0	0	0	0	0	0	0	0	0	0	0	0	0	0	0	0	153791	30147.6	260729	218520	131738	0	0	0	390979	0
276	Methylamine, N,N-dimethyl-	415.333	A276	0	0	22320	82737.9	0	0	0	0	0	0	109326	0	0	0	0	0	278801	258534	0	38084	0	0	0	128404	0	0	0	0	0	0	0	0	0	0	270185	0	0	0	0	0	0	0	0	0	0	0
278	Tetrahydrofuran	411.1	A278	0	0	1088.56	0	0	0	0	0	0	0	0	0	0	0	0	0	0	0	0	0	0	0	0	0	0	0	0	0	0	0	0	0	0	0	0	0	0	154286	0	140721	0	27764	0	191214	0	55792.1
280	Hydrazinecarboxylic acid, 1,1-dimethylethyl ester	419.154	A280	0	25919.8	0	7909.8	19492.3	29484.3	0	44773.6	28110.1	28934.9	0	37417.7	0	0	7803.18	17862.8	0	54343.6	37115.4	15241.5	0	0	0	0	0	0	0	0	0	0	0	0	0	0	0	0	20267.4	0	0	41963.5	25223.2	28094.6	0	24495.8	32719.7	0
285	Oxetane, 2,2,4-trimethyl-	414.2	A285	0	0	0	0	0	0	0	0	0	698.675	0	0	0	0	0	0	0	0	0	0	0	20982.4	0	0	0	0	0	0	0	0	0	0	0	0	0	0	0	0	32074.3	27980.8	37626	23639.1	0	17120.9	26047.1	12231.9
286	5-Hexen-2-ol, 5-methyl-	415	A286	18458.5	0	91760.7	35699.1	2746.77	10717.1	0	6249.95	0	9209.32	0	0	0	0	0	0	0	0	0	0	7368.59	0	16492.4	0	0	0	0	0	0	0	0	0	0	0	0	0	0	5322.95	0	17078.9	9676.15	0	0	2188.36	0	0
288	Octadecylamine, N-allyl-	418.429	A288	0	0	0	0	0	0	0	0	0	0	8093.69	0	0	0	0	8706.95	0	0	29046.7	2676.78	0	0	0	0	0	0	0	0	0	0	0	0	0	0	0	0	0	0	0	0	0	0	0	0	0	0
289	2-Pentenal, 2,4,4-trimethyl-	410.636	A289	0	0	0	0	0	0	0	0	702652	0	0	0	1.99893e+07	4.75316e+06	0	6.78589e+06	0	0	0	3.32733e+07	0	14317	0	0	16662.5	0	0	0	1.12351e+06	0	8.61245e+06	0	0	0	3.40198e+06	0	0	0	156140	0	0	0	6303.7	0	0	0
298	Cyclobutane, methyl-	426	A298	0	0	0	1.27205e+06	0	0	782371	0	4.10977e+06	0	0	101864	0	0	0	0	0	0	390149	0	0	0	0	0	0	0	0	0	0	0	0	0	0	0	0	0	0	0	0	0	0	0	0	0	0	0
299	Analyte 496	417.8	A299	0	0	0	0	191638	155299	0	0	0	28398.3	0	75147.4	0	0	0	168427	0	0	0	109676	0	0	0	0	0	0	0	0	0	0	0	0	0	0	0	0	0	0	0	58626	0	107946	26306.6	0	0	0
304	Analyte 503	428.8	A304	0	0	0	0	0	0	0	0	0	0	0	0	0	0	0	0	0	0	0	0	0	0	0	0	0	0	0	0	0	0	0	0	0	0	0	0	0	0	0	0	0	0	0	0	0	0
306	Analyte 506	425.5	A306	976.931	0	0	747.678	0	1554.53	0	0	0	0	0	938.131	0	31925.7	0	29524.6	0	8564.75	0	0	5184.39	0	0	7513.98	0	0	0	0	35394.7	0	8621.55	0	3931.57	0	0	0	0	2965.61	3129.34	0	0	0	1341.84	0	0	0
307	Analyte 507	428.5	A307	0	0	0	0	1955.44	1989.72	0	0	0	4520.45	0	0	2366.92	1878.02	0	1522.22	0	0	1494.51	0	14818.6	0	0	1489.13	1909.06	1444.06	0	0	7527.1	1710.51	1521.61	0	1608.53	0	1541.31	4170.34	10865.9	0	0	1757.05	0	0	0	0	0	0
311	Cyclopropane	427.6	A311	0	0	0	0	0	0	0	0	0	0	0	0	0	0	0	0	0	0	0	0	0	0	0	0	0	0	0	0	0	0	0	0	0	0	0	0	1.15498e+06	714320	0	397256	0	0	0	0	0	1.57805e+06
316	2-Butanone	433.2	A316	0	0	0	294967	0	444012	0	168379	0	367367	0	155268	189004	0	0	1.77647e+06	0	413428	208571	986827	0	0	0	0	0	0	0	0	0	370867	0	0	0	0	598746	0	0	0	110713	0	0	270123	0	0	106761	0
322	Methyl vinyl ketone	434	A322	0	0	31242.4	29331.7	0	0	33986.6	0	0	0	0	0	0	0	0	0	0	0	0	0	0	0	0	0	0	0	0	0	0	0	0	0	0	0	0	0	30721.9	0	0	0	28286.6	0	100838	0	42087.5	0
324	n-Propyl acetate	436.231	A324	0	0	18393.2	0	0	0	0	26917	0	0	0	0	0	0	0	0	0	0	0	0	13868.7	0	0	10565.3	0	0	0	0	0	0	0	0	0	10763.5	0	0	0	0	0	0	0	7785.78	0	0	0	0
325	n-Propyl acetate	436	A325	0	0	0	0	0	0	0	0	0	0	0	0	0	0	0	0	0	0	0	0	0	0	0	0	0	9739.24	0	15280.9	65670.6	22432.8	0	43991.3	0	0	1.48395e+06	449646	0	0	0	0	0	0	0	0	0	0
326	Analyte 539	435.167	A326	18538.6	0	0	139311	84541.9	23416.2	0	0	58410	35693.9	0	20119.5	0	0	46040.4	62787.6	18643.3	0	0	0	142374	0	0	0	0	0	59246	0	0	168999	27153.5	0	111870	0	16114	0	0	0	0	0	0	0	0	0	0	0
327	1-Pentanol, 2-ethyl-4-methyl-	435	A327	0	0	0	0	0	697.387	0	0	0	766.566	14363	0	0	27446.2	2722.67	0	0	0	0	0	1387.79	0	0	3267.66	0	0	0	0	0	0	5345.69	0	1610.33	0	0	0	0	0	1479.23	0	0	0	0	0	0	0
333	1,2-Oxaborolane, 2-ethyl-4,5-dimethyl-	438.667	A333	0	120529	27967.6	0	0	30661.6	0	0	0	0	0	0	0	0	0	81933.7	93636.2	50911.2	103139	92301.8	0	0	0	0	0	0	0	0	0	0	0	0	0	0	0	0	0	0	0	0	0	0	0	0	0	0
344	2-Pentenal, 2,4,4-trimethyl-	441	A344	1248.99	0	0	0	0	979.611	0	0	0	0	5484.44	3427.77	0	0	1383.47	34848.6	0	0	0	0	0	0	0	0	0	0	0	0	0	0	5351.88	0	593.689	0	0	60026	1017.89	0	0	0	0	0	0	0	0	0
345	1,5-Hexadiyne	441.4	A345	0	0	0	0	0	0	0	0	0	0	0	18293.6	0	0	0	0	0	0	0	20562.1	0	0	0	0	0	0	0	0	0	0	0	0	0	0	0	0	0	0	19950.3	100577	0	0	0	0	0	0
347	2-Pentenal, 2,4,4-trimethyl-	445	A347	48466.2	23332.6	51802.7	66867.5	126746	76001.8	46384.1	0	29080.5	40687.5	0	72422.7	1.24713e+06	673405	80422.5	0	75375	107226	55384.6	0	11635.6	0	0	12706.9	1324.94	0	28719.5	17747.6	56460.9	14782.7	2115.15	20621.3	758.822	3190.35	32430.5	309018	9836.71	19422.4	15648.4	0	12528.3	17632.5	3492.17	24182.3	4297.92	34573
349	Acetonitrile, hydroxy-	448	A349	0	0	0	0	0	0	46841.2	0	0	0	0	0	0	0	0	0	0	0	0	0	0	0	0	0	0	0	0	0	0	0	0	0	0	0	22266.8	0	0	0	0	0	0	0	0	21110	59536.5	0
358	2,3-Butanedione	454.938	A358	0	47881.5	0	13860	0	0	0	0	0	0	0	0	0	0	0	0	0	0	0	0	0	0	0	0	0	0	0	0	0	0	0	0	0	0	0	0	102112	49978.4	0	0	113624	0	100903	74270.4	189457	46253.9
359	2,3-Butanedione	453.769	A359	0	0	0	85184.2	0	0	0	0	49917.6	0	0	0	0	0	0	0	0	0	0	0	0	0	0	0	445.954	0	0	0	0	0	0	8718.7	0	0	0	0	0	66513.3	0	0	71493.8	0	14582.1	39851.1	0	0
361	Furan, 2-butyltetrahydro-	446.688	A361	0	0	0	13721	0	0	0	0	33205.9	0	0	0	0	0	9140.59	0	0	0	0	110207	0	0	29748.2	0	0	0	0	0	0	77392.8	0	0	12616.2	0	24389	0	0	6723.73	0	22116.4	0	14488	0	0	0	0
365	2,4-Heptadiene, 2,4-dimethyl-	458.5	A365	0	0	0	7466.51	0	0	0	0	0	0	0	0	0	0	0	0	11995.5	0	0	0	1521.03	0	2802.21	2803.76	0	0	5912.1	4112.29	15897.6	5634.77	0	0	727.398	0	4785.47	0	1153.59	2965.49	1661.52	2441.41	1369.26	2753.63	0	7317.71	0	7058.97
371	Analyte 627	459.053	A371	39080.1	0	0	0	0	0	5904.93	23275.8	5288.41	49685.2	28686.1	0	29215.3	0	6763.41	0	0	0	0	0	0	0	13567.4	35115.8	0	0	13233.5	0	0	0	13250	0	0	0	16300.3	12802.2	0	0	0	0	0	12132.2	0	0	0	0
373	trans-7-Methyl-3-octene	462.143	A373	0	0	0	0	0	0	0	0	0	0	0	35296.7	0	0	38848.6	112877	20347.6	65907.6	0	266146	0	0	21627.5	0	0	0	0	0	0	0	0	0	0	0	0	0	1112	0	2251.37	4252.46	0	0	646.783	0	936.225	0
375	2-Hexenal, 2-ethyl-	465.727	A375	0	5784.81	0	0	0	0	2320.79	0	0	0	0	0	0	0	0	0	0	0	0	0	0	0	0	0	0	0	0	2781.45	0	0	5218.81	0	0	0	0	0	0	723.925	4613.3	2995.17	0	11512.5	0	0	0	1011.71
376	Cyclononene	466.333	A376	0	0	0	0	5042.46	0	0	3515.02	4626.73	0	0	0	0	0	0	0	0	0	0	0	12604.8	4025.05	1571.22	0	0	0	14637.6	3865.22	0	0	0	0	0	0	0	0	17915	16202.3	30139	12716.6	10511.8	24996.7	8570.8	21608	0	0
380	Analyte 646	469.786	A380	30413.4	25113.1	4671.85	21699.4	20697.1	11098.1	26078.6	0	1684.32	0	6305.14	0	12409	24381.7	9223.09	3793.17	0	23028.7	9132.13	8044.16	11821.1	9362.2	9656.84	2230.5	4497.8	4868.3	0	0	0	2304.13	22774.2	5318.19	4857.77	0	7509.89	0	0	0	45955.1	0	39295.8	1800.74	0	0	3446.82	20033.6
382	trans-7-Methyl-3-octene	470.421	A382	0	0	0	0	0	6026.22	0	0	2065.03	4770.38	0	0	0	0	0	113.297	10329.6	14840.1	0	0	0	2082.29	0	0	0	0	0	0	0	0	133.873	0	0	0	4040.01	0	0	0	0	3400.72	0	0	0	5438.85	0	9586.41
383	2-Nonyn-1-ol	471.333	A383	0	0	0	0	1483.15	0	0	0	0	2191.87	7097.27	0	0	0	0	0	0	0	0	0	0	0	0	0	0	0	0	0	3786.25	3670.32	0	0	0	0	1590.28	0	0	0	0	0	0	0	0	0	0	0
385	Carbamic acid, methyl ester	468.769	A385	0	0	0	0	0	0	0	0	0	0	0	0	0	0	0	0	0	0	0	0	0	0	0	0	0	0	0	0	0	0	0	0	0	0	0	0	0	63942.8	0	0	50526.2	0	23253.7	35847.1	26606.4	46888.3
387	Analyte 657	474.182	A387	0	0	0	0	0	0	0	1281.07	0	0	0	0	0	0	5375.97	0	0	11795.7	0	0	0	0	0	0	0	0	0	0	0	0	0	733.473	0	0	14536.8	0	0	0	0	0	0	734.709	0	0	0	0
388	1-Pentanethiol	474.667	A388	0	8852.6	4363.32	4586.6	12511.6	0	2753.45	10168.3	10826.8	9135.67	0	3024.32	0	0	0	0	0	0	0	0	4623.18	0	16336.7	1493.76	1467.96	3326.4	4591.33	5478.47	0	0	0	3659.36	0	0	0	0	12071.9	6376.86	15862.7	13575.8	9458.19	4434	5231.02	4605.41	0	0
389	3,4-Octadiene, 7,7-dimethyl-	474.9	A389	161291	505770	92665.4	282673	669306	348929	213158	369969	928047	349009	108174	260029	324658	254106	320915	790375	185581	416918	890661	875185	71117.4	15610.6	250457	479066	18400.9	18646.5	260508	270874	107949	117655	177756	416278	8557.94	27426.2	429235	709372	199444	214953	313836	147130	140800	441710	41138.6	141584	26881.9	152917
390	Cyclopentanone, 2,2,5-trimethyl-	475	A390	0	0	0	0	0	0	0	0	0	0	0	4512.81	64844.9	0	0	18856	0	0	0	71954.7	0	0	0	0	0	0	0	0	0	0	7633.45	0	0	0	0	0	0	0	0	0	0	0	0	0	0	0
394	Analyte 665	480	A394	0	0	0	0	0	0	0	0	0	0	0	0	0	0	0	0	0	0	0	0	0	7282.48	0	0	0	0	0	0	0	0	0	0	0	0	0	0	0	0	0	0	0	0	0	0	0	0
396	Analyte 667	477.143	A396	0	0	0	0	0	0	0	0	0	0	0	0	0	0	0	0	0	0	0	0	0	0	0	0	0	0	0	0	0	0	10402.8	0	0	0	189850	0	0	0	0	0	0	0	0	0	0	0
397	Butane, 2-bromo-	479.714	A397	0	3475.34	0	0	0	0	0	0	0	1951.94	0	4273.35	5929.77	0	0	13752.8	0	0	1970.94	6141.07	0	0	0	0	0	0	0	0	0	0	0	0	0	0	0	0	0	21835.7	0	0	0	0	13288.5	0	656.523	4521.05
398	Hydrogen azide	480.1	A398	0	0	0	0	0	0	0	0	0	0	0	0	0	0	0	0	0	0	0	0	0	6440.41	0	0	5570.52	0	0	0	0	0	0	2451.1	0	0	20270	0	0	0	0	0	0	0	0	0	0	0
399	1,3,5-Cycloheptatriene	484	A399	0	13498.7	0	0	0	0	28780.8	0	0	8209.82	13294.4	0	0	8023.7	0	21198.9	0	19240.1	0	0	0	0	0	0	20445.6	0	14263.6	0	0	0	0	29295	0	0	0	0	18644.1	0	0	0	0	0	0	0	0	0
400	2-Hexenal, 2-ethyl-	478	A400	4.88728e+06	2.17229e+06	3.89748e+06	5.96596e+06	2.11763e+06	1.27584e+07	4.3949e+06	1.7463e+06	1.19484e+06	3.67536e+06	1.42176e+07	8.02676e+06	0	3.73982e+07	7.19295e+06	0	9.22679e+06	9.22444e+06	4.85744e+06	0	607163	95232.2	2.19053e+06	1.05244e+06	318534	26477.6	1.37577e+06	1.10751e+06	4.44038e+06	1.40918e+06	1.13562e+07	1.95503e+06	561237	215971	4.09615e+06	3.83475e+07	739894	844404	886346	1.84464e+06	1.03767e+06	830391	437318	2.44843e+06	193580	0
402	2-Cyclopentene-1-carboxylic acid, 1-methyl-, methyl ester	480.087	A402	5821.93	1647.05	3064.44	0	0	6220.94	4252.97	0	0	1954.35	7031.16	0	0	17231.1	0	0	7534.48	0	0	0	0	0	3411.74	0	0	0	3227.74	0	4280.78	1123.22	0	0	0	0	1761.34	35344.7	1001.82	0	0	0	0	0	0	0	0	0
407	5-Methyl-1-hexyn-3-ol	481.6	A407	0	0	8873.22	0	0	5692.83	0	0	0	0	134127	19393.1	0	0	20532.6	0	19050.7	40890.9	0	0	0	0	0	252.309	0	0	0	0	18657.5	0	16277	0	0	0	0	0	0	0	0	0	0	0	0	0	0	0
412	Analyte 687	481.565	A412	9.98215e+06	5.54201e+06	7.37107e+06	11719579	4.60781e+06	1.09879e+07	9.10398e+06	3.78451e+06	3.71943e+06	6.8967e+06	23869441	1.58262e+07	4.21667e+07	4.01904e+07	2.00787e+07	3.06261e+07	1.60911e+07	1.82815e+07	1.03982e+07	4.16855e+07	1.33946e+06	424748	5.82253e+06	2.4561e+06	618097	245101	3.99346e+06	3.1441e+06	9.91886e+06	3.6654e+06	2.00486e+07	4.63707e+06	1.36153e+06	611263	1.10734e+07	4.12182e+07	1.26721e+06	2.32175e+06	1.80963e+06	4.42414e+06	2.09868e+06	2.08127e+06	779273	5.52865e+06	547301	6.48238e+06
413	2-Hexenal, 2-ethyl-	485.05	A413	0	0	0	0	17136.6	0	0	0	4900.42	1690.23	0	0	1.18573e+06	0	26055.9	0	0	0	31668.4	2.45628e+06	0	0	0	6493.24	256.51	0	0	0	0	0	36968.9	0	7782.98	187.711	0	199736	0	0	0	0	0	0	0	0	0	0
418	6-Methyl-6-hepten-4-yn-3-ol	488.5	A418	0	11060.8	0	0	11550.8	0	0	0	10100.8	0	0	0	0	0	0	0	0	0	0	0	0	18972.7	93525.3	4567.01	0	0	7984.67	0	0	0	0	0	0	0	21253.9	0	22257.3	24963.8	24161.7	52529.3	0	25760.6	5979.85	12727.2	2412.09	52144.8
420	Argon	483.625	A420	0	0	0	33807.6	0	0	0	0	0	0	0	0	0	0	0	0	0	0	0	0	0	0	55649.3	0	0	0	0	113804	40576.1	42890.9	0	0	34631	0	153760	20840.5	0	0	0	105025	0	0	0	49493.6	0	121382
424	trans-7-Methyl-3-octene	489.043	A424	122835	60030.5	74997.9	145833	23832.1	87151.5	71569.8	38140.8	23692.2	63383.1	0	196847	0	0	123753	419200	121524	171843	82601.8	0	0	675.581	30811.9	15413.5	0	0	31020.4	0	127611	27266.3	178387	0	0	0	80131.1	477012	0	0	0	25528.9	23176.6	0	6363.88	42239.1	1314.84	81499.3
430	3-Hexanol, 4-methyl-	498.333	A430	0	0	0	29922.9	0	0	18511.9	0	21918.9	4838.29	0	25166.6	0	0	0	0	0	0	0	0	0	76157	0	0	0	0	0	0	0	0	0	0	0	0	0	0	32035.3	8438.06	52815.4	0	0	0	5358.99	105563	18829.7	0
431	Methyl Isobutyl Ketone	503.258	A431	8027.94	15229.3	0	0	0	7991.96	30489.3	26227.8	23287.4	10227.1	0	0	0	0	19119.7	0	0	22460.9	6231.37	11943.9	0	20796.4	0	11103.6	0	0	0	0	0	10760.9	0	0	0	0	0	0	29405.4	30185.4	31578.5	0	37021.7	0	0	22675.8	0	13548
433	Analyte 718	499.13	A433	0	0	0	18812.7	0	6830.48	0	0	5597.88	0	18794.1	10542.4	0	0	0	0	0	29256	0	0	4438.74	0	0	2972.76	0	1195.71	0	4007.48	3148.35	1871.72	29321.8	0	0	0	0	111237	0	2581.39	0	0	0	0	0	0	0	0
435	Analyte 720	502.913	A435	14342.6	0	7867.3	0	0	0	0	9745.09	4319.76	0	0	0	0	6590.71	0	0	5039.95	5405.85	2652.79	6254.41	0	0	0	0	2616.96	0	2324.04	0	0	3080.67	0	0	9694.7	0	0	0	0	10550.9	0	0	0	2374.05	0	62422.3	4732.19	0
438	Disulfide, dimethyl	499	A438	79935.9	129922	55837.8	291560	63447.8	28655	12839.7	71783.2	57559	35408.7	103712	1.14025e+06	285194	82517	87342.3	155261	69763.5	126586	133398	81066.3	570161	6.1039e+06	132882	25761	263035	3.49117e+06	170379	65247.6	725638	704445	77868.6	140053	471254	4.35472e+06	400888	436068	113540	141420	223947	210759	129850	47115.1	128366	1.12938e+06	776325	83529.4
441	Methyl Isobutyl Ketone	504.727	A441	0	0	19295.7	49929.2	25924.4	0	0	0	0	0	0	0	14794.9	26523.6	0	23671.7	0	0	0	0	0	0	41088.7	0	0	12299.7	0	33540.9	38344.3	0	0	1247.33	0	15971	26904.7	0	0	0	0	0	0	16630.2	0	0	0	0
442	2,4-Dimethyl-1-hexene	505.375	A442	0	0	0	0	0	0	0	0	0	0	0	0	0	0	0	0	0	0	0	0	0	0	0	0	0	0	0	0	0	0	0	0	0	0	0	0	2448.62	4567.5	0	0	0	0	517.523	0	0	0
443	2,4-Dimethyl-1-hexene	505.857	A443	1256.65	0	0	13301.9	0	1788.67	11863.2	0	0	0	49831.5	0	446526	187641	37193.6	0	60166	0	0	0	0	0	0	0	0	0	0	0	0	0	0	0	0	0	0	28873.8	0	769.293	0	832.028	0	0	0	0	0	0
444	2-Hexenal, 2-ethyl-	502.692	A444	6715.11	0	0	0	0	37558.4	22824.8	0	0	35703	0	0	624611	0	0	273221	47210.4	131604	0	0	0	0	0	1706.69	0	0	0	0	0	0	0	0	0	0	0	9714.3	0	0	0	0	0	4553.36	0	0	0	0
445	10-(Tetrahydro-pyran-2-yloxy)-tricyclo[4.2.1.1(2,5)]decan-9-ol	510.842	A445	7187.54	0	0	9953.81	0	0	7210.91	0	0	0	5293.22	8704.42	146701	83387.2	0	0	11317.5	5095.13	6848.71	68027.7	0	0	0	0	0	0	0	0	6542.03	0	0	0	0	0	0	67357.3	0	0	0	0	0	0	0	0	0	0
446	2-Hexenal, 2-ethyl-	502.105	A446	334575	276163	485490	821628	0	500665	552745	96983.6	0	1.27224e+06	1.37062e+06	657205	2.26048e+07	3.32132e+06	1.16401e+06	8.80717e+06	1.10757e+06	1.31285e+06	838593	2.07168e+07	49950.3	6363.93	667735	56881.3	15176.6	133980	9266.87	228496	586715	34653	1.41251e+06	329609	24254.3	29115.4	895467	7.05511e+06	78818.8	144511	155485	0	235699	166211	24394.2	130954	0	1.00263e+06
447	Pentane, 2,2-dimethyl-	504.935	A447	0	4059	4584.34	20671.8	5068.87	3350.55	4989.12	1140.36	14757.8	16215.9	3211.16	2851.51	700067	151922	8816.54	92838.8	6450.23	15920.5	27182.1	321115	0	0	12285	0	0	0	0	5942.75	0	0	21549.7	2397.78	0	0	13584	36695.9	5076.72	4432.14	5802.3	8285.22	4426.31	3446.33	0	0	0	7604.13
448	1-Octen-4-yne	508.188	A448	0	0	0	8435.99	27094.2	0	0	0	0	0	0	0	0	0	0	0	0	0	0	0	0	0	0	0	0	0	0	0	0	0	0	0	0	3595.87	0	0	17854.5	2677.53	19322.6	0	0	19289.8	3802.32	14206.8	0	0
450	Isobutyronitrile	511.214	A450	0	0	0	2632.73	1128.33	0	0	0	0	1606.21	0	0	9377.23	12748	0	11162.9	0	1359.18	7301.01	1254.94	0	0	0	0	0	0	0	0	0	0	0	0	0	0	0	0	0	0	0	0	0	0	0	0	0	0
452	Acetic acid, butyl ester	510.6	A452	0	0	0	0	0	0	0	0	0	0	0	0	0	0	0	0	0	0	0	0	0	0	0	0	0	0	0	0	0	0	0	0	0	0	0	0	142763	272067	116049	218527	124613	193456	65689	259331	99697.8	0
455	trans-7-Methyl-3-octene	510.684	A455	0	0	6744.47	0	0	0	0	0	0	0	0	0	162208	7802.3	0	0	0	0	0	0	0	599.537	0	0	0	0	0	0	0	0	0	0	433.312	0	0	0	0	0	0	0	2689.51	4130.44	1714.13	0	350.071	10856.5
459	trans-2-Ethyl-2-hexen-1-ol	515.529	A459	12054.8	32863.3	20760	10148.4	26076.7	13008.1	1718.07	13395.6	105045	12850.6	12492.3	11942.1	69945.5	17099.1	2060.36	73030.3	58953.3	3527.52	13037	67281.8	0	0	194561	17555.5	0	0	34173.8	11147.4	8975.35	0	106218	37196.4	0	0	9252.69	16884	3049.42	36228.5	13987.1	13061.5	30174.9	26026	4586.18	0	8052.58	40346.5
463	Analyte 760	520	A463	0	0	0	3354.36	0	984.29	0	0	0	3322.37	0	0	0	21110	0	0	0	0	0	18628.2	0	0	0	0	0	0	0	0	0	0	0	0	0	0	0	0	0	793.133	0	0	0	0	0	0	0	0
464	3-Buten-1-amine, n-butyl-N-methyl-	525.143	A464	38081.1	13288	0	15288	44184.4	35040.5	6713.36	4469.38	15236.6	0	0	0	0	0	12623	0	0	0	0	0	0	0	11527.3	18434.5	0	0	37624.1	0	0	0	0	0	0	0	0	0	0	23738.5	15245.5	0	32384.2	52237.1	93496.6	0	40695.2	0
465	Analyte 762	516.75	A465	0	0	8203.29	5217.1	2442.71	3021.68	0	0	12665.3	0	4611.81	0	12131.1	0	0	0	0	0	3246.86	0	0	0	43439.4	5612.72	0	0	0	6007.5	0	0	17148.5	9665.25	0	0	4708.65	0	1990.04	0	2332.63	8796.57	11025.9	0	0	0	0	0
471	2-Hexenal, 2-ethyl-	519.885	A471	13037.6	0	14824.9	17255.7	4407.38	0	0	5635.03	0	0	0	30859.6	0	0	0	135914	0	0	23844.7	289111	0	0	10115.2	1497.1	466.958	0	3233.68	9820.43	11813.5	0	13552.4	0	0	0	0	131759	0	0	3359.5	0	0	0	0	0	1441.96	3945.34
472	2-Butanone, 3-methyl-	523.3	A472	0	22002.3	0	0	0	0	0	0	20857.5	19487.1	0	0	0	0	0	0	0	0	0	3558.47	0	0	0	0	0	0	0	0	0	0	0	0	0	0	0	0	0	0	22276.9	0	0	30560.7	2058.91	0	7753.54	0
474	Analyte 776	525.538	A474	0	0	0	0	0	0	15034.2	0	0	0	0	0	10413.6	0	0	0	0	0	0	13421.3	0	0	28176.5	0	0	0	0	27913	0	0	0	0	0	0	18451.7	0	8387.63	22734.8	0	25768.5	13126	21992.1	0	0	0	0
475	(+)-N-Acetylmuramic acid	522.143	A475	0	0	0	0	0	0	0	0	0	0	0	0	0	0	0	0	0	0	0	0	0	0	0	0	0	0	0	0	0	0	0	0	0	0	0	0	0	11173	0	0	0	0	44243.6	12354.5	8956.77	31774.1
477	Betaine	523	A477	0	0	0	0	0	0	0	1115.96	0	0	0	20787.7	0	15472	14206.3	0	44098.7	10143	40177.3	0	0	2018.65	0	0	0	6803.44	0	0	0	3225.17	0	0	7881.68	0	0	0	0	0	0	0	0	0	0	0	0	0
478	Cyclopropane, tetramethylpropylidene-	526	A478	9000.57	3459.46	15191.5	16860.4	4210.58	0	7326.18	2264.42	2291.8	1319.15	71274.6	45844	357096	92822.2	31796.8	33999.2	40639.7	40175.2	8461.06	83057.8	2343.91	1424.31	2951.85	0	700.101	0	3396.3	911.445	38345.8	8581.54	17603.3	3788.62	3570.26	0	25555.5	106301	0	871.2	3222.27	3047.65	0	0	0	4784.31	0	0
479	Analyte 782	525.87	A479	0	0	0	0	0	0	0	0	0	0	0	0	0	1577.84	0	3215.56	0	0	11560.1	1831.24	0	1720.97	3714.39	0	1494.31	0	0	1425.5	0	0	0	0	2408.45	0	0	0	4881.62	13415.5	3428.38	9121.15	6200.48	13335.4	0	0	0	1954.23
484	2-Octene	532.667	A484	0	0	0	0	0	0	0	0	0	0	0	0	0	0	0	0	0	0	0	0	0	0	0	0	0	0	0	0	0	0	0	0	0	0	0	0	0	0	0	0	0	0	11921.7	11517.3	9985.11	0
490	Analyte 799	534.586	A490	0	0	0	0	0	0	869.256	613.358	0	0	5077.27	2427.62	0	0	0	0	705.079	4551.33	838.047	0	5365.62	20485.8	0	0	10207.8	43260	722.564	0	0	156549	4868.92	0	52973.2	30299.2	8957.81	0	0	2497.11	0	0	0	558.426	0	952.628	0	0
491	á-Myrcene	535	A491	12757.8	34786.9	35468.9	42577.2	14618.7	19582.5	26326.1	28647.2	41022.9	29039.2	5879.98	42497.2	218687	49270.1	38162.1	269178	77969.9	117883	22924.4	300283	4003.18	0	21257.8	0	4208.63	4856.81	2734.3	7214.46	9851.82	12900.1	9330.35	8035.7	7533.06	11196.4	26830.1	99348.1	0	3806.32	6255.01	17756.8	2789.88	9867.64	3781.14	6658.94	522.432	4113.02
493	t-Butyl nitrite	532.951	A493	1444.21	75759	59634.9	46581.4	78465.7	65795.9	0	0	0	110211	216352	26222.4	35568.8	0	37855.4	57799.1	88621.9	58874.2	17659.1	14588.2	0	100707	26733.4	174877	281292	329153	0	49914.7	0	612689	0	0	0	1.16772e+06	261608	0	0	0	70078.6	0	52426.1	62604.8	88457.3	118664	56612.9	30886.1
495	2-Hexenal, 2-ethyl-	537.25	A495	0	0	0	121624	0	0	0	0	201664	0	0	0	0	0	47123	0	0	0	0	696954	0	0	0	0	0	0	0	0	7302.62	0	0	0	0	0	7243.05	0	472410	260415	349987	266522	288941	295391	87284.5	0	24267.5	0
496	9-Oxabicyclo[6.1.0]nonane	537.769	A496	0	0	0	0	0	0	0	0	0	0	0	0	0	0	0	0	0	0	0	0	43765	69875.2	53252.8	32626	0	55180.2	0	57239.7	0	0	24297.5	25329.2	0	23066.4	0	106615	0	0	0	0	0	0	0	0	0	0
497	Analyte 807	539.2	A497	0	0	0	1142.32	0	0	0	0	2454.34	1977.94	0	0	1252.36	0	0	7828.84	0	0	0	5064	0	0	4440.61	0	0	0	0	1841.01	0	0	0	0	0	0	0	0	1978.22	0	820.882	2495.25	978.212	0	0	0	0	0
498	2-Propanol, 1,3-dichloro-	541.5	A498	0	0	0	0	0	0	0	0	0	0	0	0	0	0	0	77961.8	0	0	0	0	0	0	0	0	0	0	0	0	0	0	0	0	0	0	0	0	43448.3	0	0	0	0	0	0	0	0	0
499	Acetaldoxime	538.818	A499	0	0	0	0	0	0	0	0	0	0	0	0	0	101609	0	40803.5	0	0	0	17246.2	0	0	0	0	0	0	0	0	48408.8	0	31735.9	0	0	0	73377.8	15080.8	0	0	0	0	0	0	0	0	0	0
502	Dimethylamine	543.864	A502	0	0	0	0	0	0	74253.6	0	38624.7	15469.6	0	30079.2	0	109931	0	54658.9	0	113270	0	371013	0	0	0	0	0	0	657273	0	0	0	0	179180	0	0	14239	116127	69466.4	84041	0	0	19339.5	59871.4	0	0	0	0
503	2-Butanone, 3-methyl-	544.818	A503	0	0	0	0	2626.01	0	0	0	4771.19	0	0	0	2806.11	0	0	2092.82	0	0	0	0	0	0	0	0	0	0	0	0	0	0	0	0	0	0	0	0	20198.3	11718.6	2970.79	0	0	5257.56	0	16002	0	0
504	2H-Pyran-2,3-diol, tetrahydro-, diacetate, trans-	545.125	A504	28400.6	7856.51	0	13760.4	0	40607.6	28715.9	0	0	12812.2	0	10765.6	0	23241.5	0	0	0	0	0	21876.5	0	0	9880.07	0	0	0	0	15148.5	0	0	0	0	0	0	0	0	0	0	0	0	6130.8	0	0	0	3537.84	0
506	1-Butanamine, 2-methyl-N-(2-methylbutylidene)-	543.077	A506	0	0	0	0	0	0	0	0	0	0	4366.86	7467.96	0	0	0	599.989	870.673	4363.86	7039.88	0	0	0	0	0	0	0	0	0	82179.9	526500	952.876	0	0	0	5567.88	0	0	0	0	0	0	0	0	0	0	0
509	4-Hepten-3-one, 5-methyl-, (E)-	547.6	A509	0	0	0	0	0	0	0	125721	0	0	0	99638	0	0	15190.2	0	0	0	229885	0	0	0	0	0	0	0	0	0	0	0	0	0	0	0	0	0	24258.3	0	0	121612	0	0	17497.2	111018	0	16600.5
512	Cyclopentane, 1-isobutylidene-3-methyl-	549.946	A512	23623.8	48167.3	12396.7	26725.4	66591.7	37859.9	20400.8	40714.2	92453.1	33178.4	21980.4	26928.8	56897.6	46280.6	30899.2	66705.1	26309.5	37736.5	89188.6	102239	7069.54	0	23914.7	48673.1	1815	1146.23	29878.3	24539.9	16862.1	10712.5	24481.6	43190.6	755.159	2292.12	52617.4	101618	21452.4	20794.9	31340	0	0	44067.6	1354	0	2327.72	11248.5
513	Ether, 3-butenyl pentyl	550.623	A513	13139.5	6366.01	4321.72	6221.41	19800.6	1515.2	4597.94	3227.55	11115.3	13106.7	6320.07	2435.62	23715.4	19689.5	5970.8	16457	3202.73	4455.32	20548.3	70292.5	979.936	3217	14203	0	3824.06	1145.98	0	15625.6	0	0	3339.11	0	0	0	1514.96	19856.9	13632.4	10716.3	7262.58	28342.7	20753.8	14892.1	2331.37	3060.21	1313.36	41362.5
514	Analyte 833	551.154	A514	0	0	0	0	4194.99	0	0	0	7807.1	0	0	0	10166.8	0	0	6219.29	0	0	1082.11	0	0	0	5267.45	0	0	0	0	0	0	0	1302.56	0	0	0	0	0	1185.51	1163.05	0	0	5307.43	0	0	0	0	4857.36
518	Analyte 838	546.25	A518	0	0	1721.17	0	0	0	0	0	0	0	0	7026.39	0	0	0	0	0	0	0	0	0	0	0	0	0	0	0	0	0	0	0	0	0	0	0	0	1711.33	0	0	2396.07	0	2192.78	2240.4	3877.17	0	4550.66
520	Analyte 840	553	A520	0	0	0	0	0	0	0	0	0	0	0	0	0	0	1386.4	0	1385.77	9054.93	0	0	0	0	0	0	0	0	0	0	0	0	0	0	0	0	0	27765.1	0	0	0	0	0	0	0	0	0	0
522	Acetaldoxime	556	A522	0	0	0	0	0	0	0	0	0	0	0	0	89471.6	94568.2	0	0	0	20148.7	0	42356.6	0	0	0	0	0	0	0	0	46899.8	79533.6	26268.7	6697.1	0	0	76995.1	0	0	0	0	0	0	0	0	0	0	0
525	p-Xylene	554.862	A525	13496.7	0	12413.8	0	9151.23	36581.9	0	0	8716.68	126432	0	35748.1	90100.6	0	21510.6	0	0	126050	18018.6	140130	0	0	8693.34	0	0	0	0	0	37569.1	0	0	0	0	37835.5	0	165206	5049.59	0	0	11235	0	7183.49	0	42096.6	0	0
526	2-Cyclohexen-1-ol, 1-methyl-	554.2	A526	0	0	0	0	0	0	0	18941.3	0	0	0	0	0	0	0	0	0	0	0	0	0	0	0	5771.95	0	0	0	0	0	0	0	0	0	0	0	0	14897.1	0	14218.5	12511.6	16573.4	10813.7	0	10860.9	0	0
533	4-Penten-2-one, 4-methyl-	560.412	A533	8077.46	5409.75	1481.82	2280.82	0	1543.57	5741.78	3074.11	13031	2285.7	82563.5	0	103334	79069.5	12526.7	112578	0	0	171081	0	20337.1	25480.1	1898.25	0	0	21104.2	5579.41	5643.04	205675	244244	31475.9	12998.7	152572	25148	72219.7	60312.3	25111.9	18749.5	0	0	0	0	26910.5	19673.8	2528.05	8400.49
534	trans-7-Methyl-3-octene	559.692	A534	0	16010.8	0	0	0	163684	651.956	13334.4	29094.9	67263.2	0	0	0	0	0	0	0	0	0	454721	0	0	0	0	0	0	0	0	0	0	0	0	0	0	0	0	11662.4	0	0	31834.3	0	0	7172.24	0	0	0
535	Cyclopropane, tetramethylpropylidene-	559.25	A535	809.042	0	4020.48	2813.27	0	0	1307.76	0	0	540.044	16857.6	9942.75	103736	25960	5119.68	6232.86	9844.45	6339.18	1150.04	22693.7	0	170.631	724.332	0	344.655	0	0	0	8107.73	2293.09	2606.66	0	442.118	0	6259.72	33150.4	0	0	0	0	509.6	0	0	0	0	0
536	Analyte 862	559.118	A536	7412.24	5041.4	2585.22	7383.49	15637.3	2706.14	9648.25	2741.11	11777.4	3669.2	5389.27	3687.59	36038.5	47862.2	10263.3	27806.2	15967.1	10174.3	49807.5	33373.8	0	3619.49	5886.64	0	0	0	1536.41	3141.76	0	0	11325.8	0	0	0	26751.8	56626.2	17025.4	18468.7	14526.8	24755	28955.3	20497.6	2528.75	4063.09	2260.74	41115.5
537	Diglycolamine	564.143	A537	0	0	0	0	0	0	0	0	0	0	0	0	0	0	0	0	32022.6	0	0	0	0	0	0	0	0	0	0	0	0	0	19609	0	0	0	38165.9	45944	0	0	0	0	0	0	0	0	0	0
540	p-Xylene	561.667	A540	0	21039.1	0	0	17443.1	39146.3	53184.7	21166	15974.9	0	0	121488	0	0	2981.61	271147	66010.7	8050.28	0	634783	0	0	0	0	0	0	1611.97	0	0	0	0	16349.9	5812.29	0	0	0	0	31517.1	0	102237	34470.6	7680.78	0	10961.1	0	0
541	Analyte 871	562	A541	0	0	0	0	1854.6	0	3749.69	0	0	0	0	0	0	0	3179.64	6320.95	4098.11	6441.24	0	0	0	0	0	0	0	0	0	0	0	0	1300.37	2191.23	0	0	1837.12	0	0	0	0	0	0	0	0	0	0	0
546	2-Hexenal, 2-ethyl-	563.263	A546	0	0	0	0	0	0	0	67685.1	48933.2	115882	0	1.29501e+06	0	0	0	0	46484.6	0	176686	0	0	0	0	0	4018.59	0	0	0	25900.7	0	0	0	0	0	0	0	0	27544.3	12428.5	0	12009.1	0	0	0	0	72463.1
547	1-(1,2-Dimethyl-cyclopent-2-enyl)-ethanone	565	A547	9109.01	22355.7	13513.5	69213.7	37760	25915.6	33236.4	55602.1	39344.9	25070	26748.6	78703.1	113121	374641	156017	287938	86196.5	231770	116121	64862.6	6622.01	2319.75	12583	2165.93	0	2166.86	0	4116.43	60366.9	63709.8	94450.6	0	28810.3	6740.75	48850.8	110859	15309.9	9823.84	11865.5	25539.5	22353.1	29005.9	2321.12	13749.8	0	4535.63
548	Piperidine, 1,2-dimethyl-	567.182	A548	0	0	0	0	0	0	0	0	0	0	3214.53	9502.95	0	0	0	0	0	0	0	0	0	0	0	0	0	0	0	0	0	107164	2791.67	0	6915.79	16816.5	0	0	0	0	0	0	0	0	0	0	1295.26	0
551	trans-7-Methyl-3-octene	565.328	A551	3.15879e+06	1.52974e+06	1.79606e+06	3.05906e+06	1.25327e+06	2.97746e+06	2.29396e+06	1.09064e+06	957157	1.6861e+06	7.71484e+06	5.25943e+06	2.41745e+07	1.92035e+07	4.45216e+06	1.18049e+07	5.56846e+06	7.03425e+06	3.35552e+06	2.76442e+07	342660	116513	1.2529e+06	664207	164979	74130.9	1.17383e+06	767757	2.23123e+06	795084	6.62302e+06	1.1266e+06	318246	140222	3.53429e+06	0	366997	654972	483005	1.07033e+06	530060	596325	219310	1.4413e+06	144655	1.55698e+06
557	Pent-3-enylamine	574.128	A557	40873.2	26425.8	57623.8	48869.7	14098.5	14544.1	54652.5	23158	15866.9	10457.6	116289	0	50867.2	13010.2	39233.7	7440.3	27560.3	0	0	0	0	53273	32144.8	6891.18	16894.6	40254.9	20233	29664.3	0	48004.4	33501.3	11219.7	36367	61344.8	4097.7	10011.9	19870.3	34575.5	21885.3	34060.5	31308.3	22051.4	15864.7	21836.2	17343	28665.4
560	2,2-Dimethylocta-3,4-dienal	574	A560	0	0	1848.12	1300.51	0	0	0	0	0	1942.44	0	0	131281	8066.72	0	47083.7	2667.36	0	1523.23	221650	0	0	0	0	0	0	0	0	0	0	3228.24	0	0	0	0	22027.1	0	0	0	0	0	0	0	0	0	869.164
563	4-Hepten-3-one, 5-methyl-, (E)-	575.65	A563	0	3490.69	0	7933.87	5988.16	5028.61	0	0	0	3543.15	0	0	30512.1	0	0	0	0	8287.11	18528.2	0	0	0	0	0	0	98.57	0	2417.13	0	0	4722.53	0	0	0	0	0	0	0	0	0	0	0	0	3026.33	0	6625.47
564	dimethyl selenone	576.949	A564	66257	108823	116199	129075	93852.3	13444	0	69664.4	128017	39903.1	100328	101783	37342	24552.6	144499	167643	7976.94	80261.1	139075	92729.6	173292	74954.9	108558	16667.9	6011.89	107100	210712	84494.6	262772	766870	100068	207161	91979.6	78954.8	325917	78978.6	14350.3	51375.3	55113.5	53968.9	34592.7	7697.62	49670.3	62712.5	9405.91	63865.3
565	Spiro[4.4]nonan-1-one	577	A565	0	0	0	0	0	0	0	0	0	0	0	0	0	0	947.954	0	0	0	0	0	0	0	0	0	0	0	0	0	0	0	2180.54	0	0	0	0	4507.91	0	0	0	0	0	0	0	0	0	0
567	Dimethylamine	577.9	A567	0	0	0	0	0	0	49868.1	0	0	0	0	0	0	0	0	0	0	0	0	0	0	0	0	0	0	0	0	0	0	0	0	0	0	0	0	0	28099.1	0	0	0	26518.4	59281.8	0	0	72057.2	0
569	2,7-Dimethyl-2,6-octadien-4-ol	579.654	A569	330.805	0	267.967	2697.79	0	0	0	0	2428.03	721.573	2398.96	123.6	6501.23	4577.84	4105.24	23732.4	0	3344.49	3304.35	12233.4	0	0	669.589	0	0	0	0	1165.24	0	0	0	0	0	0	0	7628.31	0	612.986	511.543	2997.34	0	0	0	0	0	0
571	2-Propanone, 1-methoxy-	583.196	A571	0	95560	41004.5	139083	171526	93283.4	53101.2	81334	0	87694.7	0	149048	109838	203477	29541.3	125558	0	0	100099	135204	31954.6	0	122444	111685	91512.3	0	52408.1	165332	44274.4	208248	0	245469	0	38736.8	0	167905	111859	0	159457	69130	75427.1	145902	38554.5	48008.9	12128.6	96582.2
572	1-Penten-3-ol, 2-methyl-	582.667	A572	0	0	0	0	0	0	0	0	81961.6	14081.6	0	0	0	0	0	0	0	0	0	0	0	30610.1	0	41328.6	0	0	0	0	0	0	0	0	0	0	0	0	76209.6	24249.4	0	37593.2	0	8047.18	0	0	0	61627.1
574	trans-á-Ocimene	582.17	A574	2438.25	8821.45	5704.54	9401.6	3208.22	2627.44	4101.59	12668.9	9865.17	8171.54	0	6731.24	64823.3	3741.58	12166.6	73038.4	720.37	28874.6	4133.93	105593	0	0	4657.83	241.138	1622.96	2760.41	390.598	261.909	0	0	1334.47	496.531	3294.41	10580.2	1550.31	7179.35	0	808.574	0	3954.32	798.278	0	1572.4	1071.97	0	676.017
577	Phenol, 2-ethyl-	586	A577	0	0	960.921	0	14337.9	0	0	0	0	0	0	0	0	0	0	0	0	0	0	0	0	0	0	702.914	0	0	0	0	0	0	0	0	0	0	0	0	11440.8	3651.97	4296.73	11158.5	6745.13	4496.63	0	0	0	0
578	Analyte 928	585.921	A578	4554.11	0	0	0	0	2222.48	2222.09	2652.19	0	0	7435.78	5509.17	2817.16	2609.62	5995.22	0	2401.3	2671.69	0	2347.11	3451.99	0	2485.47	0	5903.32	6960.42	0	0	8537.84	3151.56	6147.68	0	9094.97	7702.82	2493.95	5995.69	6045.73	2282.79	0	2396.09	2482.08	2086.96	5290.83	2437.39	0	0
579	Butanenitrile, 2-methyl-	589.444	A579	0	0	0	0	0	0	0	0	70641.6	0	272374	689694	957823	629948	0	311066	0	929071	2.24462e+06	397495	0	0	0	0	0	0	0	0	0	459021	143451	189926	480648	0	811174	164995	0	0	0	0	0	0	0	0	0	0
584	5-Cyano-1-pentene	592.6	A584	474.052	397.974	0	2823.27	0	707.07	0	1083.15	3533.18	0	473.73	0	1384.54	2248.96	0	0	0	787.661	0	0	2239.81	0	3002.55	0	0	0	0	2456.03	1008.81	0	0	0	0	400.424	0	0	0	0	4915.16	81.738	1163.3	845.369	0	442.022	0	0
586	7-Oxabicyclo[2.2.1]heptane, 1-methyl-4-(1-methylethyl)-	592	A586	0	2258.43	0	2297.26	996.422	4507.52	0	4375.57	18751.5	0	0	0	0	0	0	0	0	0	0	0	1978.93	0	0	2123.12	0	0	0	0	0	0	0	5172.73	0	0	0	0	0	0	0	0	0	0	0	0	0	0
589	Analyte 949	594.875	A589	0	0	6562.95	3066.09	2710.93	0	0	0	10091.7	5807.73	0	0	1681.15	0	0	6894.06	0	0	0	2260.92	0	0	13922.4	853.878	0	0	0	2142.48	0	0	851.73	1461.57	0	0	0	0	0	1863.6	1849.88	2739.7	12351.4	2324.72	0	947.357	0	1622.19
590	2-Pentenal, 2-ethyl-	595	A590	0	0	0	0	0	0	0	0	0	0	0	0	0	0	0	0	0	0	0	0	0	0	0	0	0	0	0	0	0	0	0	0	0	0	0	0	1076.35	1426.24	1619.02	2576.8	1199.94	1884.43	0	0	0	0
596	Hexanoic acid, methyl ester	598.086	A596	200831	49416.2	23707.2	0	9133.93	0	32534.4	597743	252701	0	0	0	59392.3	0	0	101112	0	37800.7	0	0	198809	28847.1	433912	0	0	65611.2	0	134731	0	0	15873.6	0	0	37288.3	25445	41582.6	9243.18	77625.5	19329.6	189001	44508.9	399908	0	123691	0	0
598	1-Butanamine, 3-methyl-N-(3-methylbutylidene)-	602.421	A598	0	5013.23	0	0	0	0	0	0	0	0	6694.88	38866.2	0	0	0	0	0	2804.99	0	0	59827.3	110110	0	0	8299.04	159731	3957.55	0	0	903773	0	0	240949	154462	15613.3	0	0	7406.14	0	0	0	0	0	6851.05	0	0
600	Monoethanolamine	602.091	A600	0	0	0	0	0	0	0	0	0	0	0	0	0	0	0	0	4.13486e+06	0	0	376951	0	0	0	56823.5	0	0	3.32413e+06	0	0	659846	0	0	0	0	700465	429364	0	0	0	0	0	0	0	0	0	0
604	Cyclopropane, 1,1'-methylenebis-	603.211	A604	0	0	0	23930.8	18467.5	0	0	9241.46	14668.7	0	0	0	0	17137.9	10707.8	8073.58	0	19814.5	13888.2	15677.8	0	0	0	9693.66	0	0	4754.23	6933.92	0	0	0	0	10472.2	3670.45	3857.8	0	0	0	0	0	0	0	0	0	0	0
607	3-Decanol	602.615	A607	6156.08	0	0	1648.65	0	6124.74	0	0	0	0	0	4673.55	0	0	9261.51	0	53688.3	5302.01	0	0	0	0	0	0	0	0	0	0	0	0	0	0	0	0	0	53558.9	0	0	0	0	0	0	0	0	0	0
611	1,3-Butadiyne	604	A611	0	0	0	0	9313.43	44236.3	0	0	0	0	0	187466	0	0	0	0	116873	0	0	0	0	20243.2	0	0	26177.8	18726.1	0	0	0	43891	0	0	0	0	0	0	0	0	21066.5	46761.5	24934.6	8414.74	13643.6	37064.2	24682.8	58513.4
613	Benzenemethanol, ŕ-methyl-, (S)-	605.6	A613	0	0	9205.58	9093.18	9132.7	20242.5	0	0	19351.9	17857.5	6055.52	0	0	10950.7	0	19393.7	0	15145.4	16459.1	17611.2	0	0	17702.9	0	0	0	0	7959.35	0	0	7639.85	0	0	0	0	6579.1	9019.98	14187.1	8404.5	13137.6	19924.7	20377.9	0	0	0	9092.72
618	Pentane, 2,4-dimethyl-	607	A618	0	89974.4	45957.2	0	358405	0	59254.4	116219	22782.4	38290.4	24291.7	117389	42759.4	27613.7	307852	19488.5	80126.5	127435	0	121375	64154.1	0	54638.9	23625.2	36696.8	55563.3	19630.5	71562.4	63490.4	0	125196	192194	0	0	0	157629	0	0	21089.6	28223.4	0	35206	0	29645.7	23362.6	0
619	3-Hepten-2-one, (E)-	610.226	A619	26882.1	97284.3	28704.4	86247.7	17941.3	12488.9	187760	151470	155924	34895.4	37878.6	45445.6	113703	66949.1	45868.5	216133	9016.25	121734	44106.8	81350.8	6385.31	6110.62	203381	3625.85	0	10379.7	11207.1	14722.3	27081.3	9153.87	40463.7	0	11843.6	5630.61	136522	144123	0	6934.87	0	49216.3	0	18708.4	690.472	18398	1109.44	1094.05
620	Pentanoic acid, 4-methyl-, ethyl ester	606.87	A620	2127.84	0	0	2434.76	0	0	0	0	0	0	2449.19	0	89442.7	0	1428.72	23037.6	0	0	1133.56	39052.8	0	0	724.51	0	0	0	0	8523.84	0	0	1087.57	0	0	0	0	6430.85	0	4172.24	0	10136	0	8144.56	0	921.134	0	0
621	1,5-Hexadiene, 2,5-dimethyl-3-methylene-	606.929	A621	14018.3	21874.5	15259.3	14239.5	39055.8	32720.4	2497	45043.8	38432.9	63745.5	0	0	1005.86	215.967	0	731.984	0	352.95	625.374	0	29873.3	10747.3	18667.8	16298.5	8241.85	20775.2	21407	52487.3	0	0	286.384	18387.3	0	15852.7	0	1154.54	19721.8	14218.8	23552.2	15645.7	13581.9	16946.9	5388.14	10412.4	0	2742.15
626	Propanoic acid, pentyl ester	610	A626	6348.15	0	0	0	0	0	0	0	0	0	0	0	134720	0	0	0	0	0	0	0	0	0	0	0	0	0	0	0	0	0	0	0	0	0	0	0	36258.3	33898.4	20516.1	94698.3	33392.2	41659.5	0	0	0	0
632	3-Penten-2-ol, 4-methyl-,	613.091	A632	3153.15	45740.5	11647.3	27145	31904.4	170222	94485.2	99115.4	109097	61726.6	0	0	0	0	0	0	0	0	0	0	31433.8	9218.75	25871.6	127837	9155.94	38508.4	49478.6	12552.1	0	0	0	104559	0	44076	0	0	30461.6	6051.04	25745.2	4788.66	0	23699	6473.06	19410.1	2722.59	30059
633	Propanoic acid, chloro-2-hydroxy-	618.16	A633	11807.2	0	5732.69	17435	12023	0	0	0	0	6430.07	0	0	0	0	17567.8	0	3592.57	19214.8	2885.98	0	0	23882.9	13463.2	0	0	51622.1	10953.3	0	24476	0	3277.99	3793.18	37825	0	0	16340.3	18924	0	4069.2	0	7188.4	0	0	0	0	0
634	2-Hexanone, 5-methyl-	616.15	A634	217314	215846	213689	646875	82291.6	121508	1971974	0	253735	60572.3	92110.1	0	245863	610617	284863	382316	27324.2	359136	38771	95770.7	31710.7	34781.3	369924	20219.6	21327.5	72669.2	37255.8	81940	115375	24330.5	54669.6	21290.8	16749.5	47235.6	831714	599419	35799.6	54708.8	34181.1	388018	104665	178297	7587.72	239198	16345.7	30857.9
637	3-Penten-1-ol, 2,2,4-trimethyl-	616.462	A637	3550.41	0	0	0	0	0	0	0	21393.5	0	0	0	23577.2	0	6478.41	0	0	0	0	0	0	0	0	0	0	0	0	0	0	0	0	0	0	724.651	0	0	0	0	0	2959.09	0	0	0	4568.33	0	0
642	Pyridine, 2-methyl-	619.091	A642	235.679	0	0	8211.25	7955.07	0	0	0	0	0	1245.04	0	0	0	21084.4	0	0	0	0	0	10871.6	14189.8	0	8123.24	1294.05	22758.9	12641	0	21172.7	19556.6	21815.6	5569.78	0	9458.35	11524.5	0	142.593	908.429	678.427	0	42.81	232.76	113.059	227.637	0	0
643	Benzedrex	620.125	A643	12130.9	0	0	42225.2	0	0	0	436784	168626	0	0	0	0	0	0	267770	16983.8	0	19384.5	55802.3	22727.8	0	204002	0	0	0	0	0	0	0	36284.3	0	13730.5	0	0	0	0	0	0	0	0	0	0	0	0	0
646	Analyte 1028	619	A646	1556.31	0	1677.74	0	3169.5	2824.88	0	0	8895.86	17854.1	0	0	0	0	0	0	0	0	0	0	0	0	4486.07	1422.89	0	0	0	3773.89	0	0	0	0	0	0	0	0	0	1536.96	1946.45	0	2223.52	0	0	0	0	0
648	2-Propenoic acid, 2-methyl-, 2-aminoethyl ester, hydrochloride	618.769	A648	0	2.96757e+06	0	0	0	0	0	504892	0	92208.5	0	0	0	0	0	0	379495	1.481e+06	1.2164e+06	0	0	0	0	0	0	0	0	0	0	0	0	0	0	0	0	0	0	0	788876	243414	0	1.19181e+06	0	0	195674	432100
649	Heptane, 2-bromo-	623.765	A649	0	0	0	0	0	0	0	0	0	0	4939.41	0	20487.1	4992.19	0	0	7371.39	0	0	11546.9	0	0	0	0	0	0	0	0	0	0	6352.3	0	0	0	13428.3	0	0	0	0	0	0	0	0	0	699.703	2436.61
655	7-Tetradecanol	625.333	A655	0	3306.86	715.845	0	3940.41	2056.77	0	0	5560.72	0	0	0	0	0	0	0	758.116	1143.9	0	4799.24	0	0	0	3412.62	1000.35	0	0	0	505.865	0	2938.23	0	0	0	0	0	0	0	0	0	0	0	0	0	0	0
657	Analyte 1044	625.194	A657	1990.96	6351.87	2918.59	8888.75	4047.96	0	3867.22	4956.39	12517.4	0	0	3186.88	8955.12	7450.99	5312.69	19459.3	2233.18	3961.78	2655.78	0	0	0	15992.7	0	0	0	1054.9	0	0	0	16969.9	0	0	0	1648.94	1812.63	0	0	1928.88	2483.67	1429.4	0	0	0	0	0
658	6-Methyl-1,5-heptadiene	625	A658	0	0	0	2539.37	3267.01	4311.07	0	3795.94	5201.45	4570.2	0	0	0	0	0	0	0	0	0	0	2287.13	0	4026.21	0	0	1539.24	1956.46	3602.7	0	0	0	0	0	0	0	0	0	0	0	0	0	0	0	0	0	0
659	Cyclohexene, 1-methyl-4-(1-methylethylidene)-	625	A659	22674.9	3998.61	7723.53	8158.89	9925.78	17922.1	0	24921.5	28930.2	17450.6	0	1348.75	11877.3	1704.4	0	15843.3	542.881	0	0	20786	23461	3881.18	5607.19	4890.8	0	6520.27	9296.09	20746.1	0	0	475.726	2099.95	0	884.005	0	0	0	1012	6299.03	0	1103.08	4571.15	0	2757.38	0	0
660	4,7-Epoxytricyclo[4.1.0.0(3,5)]heptane	630.75	A660	2776.31	0	0	0	0	0	0	0	0	0	0	0	0	0	0	0	1924.51	0	0	0	5632.09	0	0	4523.67	0	0	0	0	0	0	0	0	5876.53	0	0	0	0	0	1748.44	1828.96	0	0	7607.94	0	1901.78	0
661	cyclobutene, 3,4-bis(dimethoxymethyl)-	626.714	A661	0	0	0	0	0	0	0	0	0	0	0	189314	0	0	0	0	0	53647.1	0	0	0	0	0	0	0	0	0	0	0	0	0	0	0	0	0	0	0	0	0	0	0	0	0	58605.3	0	0
664	Heptane, 1-nitro-	628.563	A664	1595.51	0	1109.2	1222.86	0	0	1232.33	0	0	1137.93	0	0	0	0	5322.87	0	0	5833.27	1211.21	0	0	0	0	0	0	0	0	0	0	0	0	0	0	0	1271.69	9840.1	0	0	0	0	0	907.497	0	0	0	587.841
665	Methanesulfonyl chloride	630.4	A665	0	0	0	0	0	0	0	0	0	0	0	0	0	0	0	0	0	0	0	0	2677.17	12762	0	0	4242.85	11523	0	0	0	7730.01	0	0	0	0	0	0	0	0	0	0	0	0	0	0	0	0
666	4-Hexen-1-ol, (Z)-	630.182	A666	0	0	0	0	0	0	0	0	0	0	0	0	0	0	0	0	0	0	0	0	0	0	0	0	0	0	739.251	0	0	0	0	0	0	0	0	0	0	0	12351.7	0	0	0	1223.37	5711.21	0	0
669	6-Hydroxy-2,6-dihydropyran-3-one	631.273	A669	0	0	0	0	0	0	0	0	0	0	0	0	0	0	0	0	0	0	0	0	0	0	0	0	0	0	0	0	0	0	0	0	0	0	0	0	0	2567.82	4129.22	2297.81	3492.96	1189.37	0	901.659	0	0
671	Pyrimidine-2,4(1H,3H)-dione, 5-amino-6-nitroso-	634.125	A671	0	23542.4	26949.1	0	16257.4	0	10969.5	0	0	10535.6	0	0	0	8802.58	0	8482.64	27793.6	0	0	0	0	24831.2	7334.06	6912.03	0	0	0	0	27577.8	0	0	28868.8	0	0	0	3854.2	12707.2	4707.93	0	3145.12	0	0	0	14674.7	7620.87	0
675	6,8-Dioxabicyclo[3.2.1]octane, 1,5-dimethyl-, (1S)-	634	A675	0	2002.59	0	8167.64	8600.86	0	5725.39	0	9673.84	8766.84	0	0	0	0	0	6791.34	3526.88	0	13172.1	16959.2	0	0	0	0	0	0	0	6375.97	0	0	0	9862.37	0	0	0	0	6576.89	0	8549.65	0	0	0	0	0	0	0
676	2-Pentanone, 3-methyl-	634	A676	2598.27	6468.33	13271.3	22117.9	9799.17	6213.62	4754.39	5519	9891.93	9109.88	5094.23	11363.5	67450	37888.2	16744.4	46651.1	14921.3	17482.7	23070.7	90471.2	0	0	6230.2	2749.4	0	0	0	3981.51	0	0	27067.2	14308.4	0	0	18785.6	40198.4	5688.6	5020.16	6964.47	7995.4	4589.65	12219.8	0	0	0	5630.19
681	Analyte 1083	638.667	A681	0	0	0	0	0	0	0	0	0	0	0	2851.77	4932.03	0	0	0	0	2892.88	0	6277.09	0	0	0	0	0	0	0	0	0	0	2156.12	0	0	0	0	8348.85	0	0	0	0	0	0	0	0	0	0
683	Hexanoic acid, ethyl ester	637	A683	1616.93	0	0	0	0	0	0	4800.85	2237.18	6330.18	0	0	0	0	0	0	0	0	0	0	6285.99	769.751	1116.33	0	0	0	1150.59	10485.5	0	0	0	0	0	0	0	0	11388.7	13585.8	8716.79	12002.5	5810.5	9186.42	2161.7	2378.02	0	0
684	2-Furanmethanethiol, 5-methyl-	637	A684	14800.3	4525.2	1825.41	7599.39	11519.4	0	0	5817.91	14026.3	7325.06	0	0	3294.99	1546.27	3095.11	20313.8	0	2922.03	5557.02	14312.4	3571.3	4245.79	18098.6	0	0	1527.69	3153.31	4237.74	0	0	1525.9	0	0	901.973	0	0	11927.2	5468.72	4777.03	16990.3	11896.8	12380.2	1985.82	4561.78	0	3021.36
685	Analyte 1087	636	A685	4416.58	0	1036.02	4525.34	867.466	6942.67	0	0	0	1382.91	0	27692.7	0	0	8280.24	0	0	7647.48	0	0	0	0	0	0	0	0	0	0	1864.08	0	0	0	0	0	0	0	580.76	558.665	510.168	1238.02	474.811	0	0	0	0	0
686	Analyte 1088	637.083	A686	2041.12	2215.12	0	0	0	0	3890.83	5142.24	944.032	0	1771.05	7777.53	0	0	842.21	0	849.773	4517.38	2425.23	0	6302.68	2001.85	0	554.724	0	916.658	1974.02	0	2667.8	0	1393.59	0	0	2026	0	3377.05	764.296	2689.08	0	0	923.232	0	3134.79	3222.24	0	0
689	2-Pentanethiol, 2-methyl-	637.857	A689	0	0	0	0	0	0	0	0	0	0	0	0	0	0	0	0	0	0	0	0	0	0	0	0	0	0	0	0	0	0	0	0	0	0	0	0	0	0	0	38036.6	87591.5	169028	0	22561.5	0	42085.7
693	Cyclopentanone, 2,2,5-trimethyl-	640	A693	0	0	0	0	0	0	0	0	0	0	0	0	6992.47	0	0	2800.58	0	0	0	7707.55	0	0	0	0	0	0	0	0	0	0	0	0	0	0	0	0	0	0	0	0	0	0	0	0	0	0
694	Octane, 1-chloro-	640	A694	0	1121.89	0	0	1505.66	1363.28	39545.8	0	1478.26	1304.11	0	0	0	0	0	0	0	3594.35	0	0	0	672.478	0	0	0	0	774.864	986.51	0	1109.4	0	0	0	0	0	0	0	0	0	0	0	0	0	0	0	0
697	2-Penten-1-ol, (Z)-	642.902	A697	310803	307468	411816	756674	149320	579909	206957	141089	132409	470388	1.53141e+06	2.87929e+06	9.33706e+06	5.58499e+06	3.31077e+06	7.93983e+06	1.4966e+06	2.66459e+06	1.35852e+06	1.20228e+07	0	3290.59	253823	77218.1	7902.34	0	22541.5	130950	601511	182776	4.05345e+06	559418	204379	119260	3.09373e+06	5.49314e+06	34685.9	63702.2	135671	133017	127881	108821	36696.3	37125.3	28543.5	314632
704	Analyte 1115	646.375	A704	0	0	0	0	0	0	0	0	0	809.042	0	0	0	0	0	0	0	26134.6	0	0	0	0	0	0	0	0	0	0	0	0	0	0	0	0	0	0	0	0	0	0	0	0	0	0	0	726.511
710	2-Pentene, 4,4-dimethyl-, (E)-	649.103	A710	8925.45	0	1864.1	0	5548.6	2737.86	0	5094.11	15867.7	1865.21	0	0	0	0	0	0	0	0	0	0	33442.8	16294.1	44645.2	10492	5127.88	0	32283.7	23800.4	0	0	0	1738.97	0	2659.03	0	0	14541.6	16713.3	17130.6	5716.68	5282.2	31273.8	928.229	32430.9	1327.94	0
711	2-Propanamine, 1-methoxy-	649.429	A711	0	1239.51	0	1197.16	0	0	0	0	0	0	0	7294.65	0	0	0	0	2091.55	0	0	3787.46	2753.39	0	6049.95	2114.79	0	0	487.174	0	0	0	918.491	0	0	2350.14	0	0	0	2845.28	0	0	0	0	1257.56	651.18	1635.03	0
714	Pyridine, 2-ethyl-6-methyl-	652.081	A714	0	16940.6	0	0	19989.2	5353.65	0	13641.1	36095.7	0	3456.18	10173.6	0	0	6183.04	0	0	5343.81	0	0	4645.65	2705.04	10749.1	7654.4	1590.48	0	7474.74	9435.24	1469.49	4696.88	0	7486.94	2238.83	4590.34	0	0	17062.5	8873.91	18338.4	5718.62	6524.95	23721.8	5201.52	6855.59	1301.26	4558.58
715	Analyte 1130	652	A715	0	0	0	0	0	0	0	0	0	0	0	0	0	0	0	2008.86	0	1327.4	2746.05	812.49	0	0	0	0	0	0	0	0	0	0	0	0	0	0	0	0	888.074	0	1029.81	2417.46	2604.53	0	0	0	0	0
720	1,3-Butanediol, (S)-	653.714	A720	0	0	0	0	0	0	0	0	0	0	0	0	0	0	0	0	0	0	0	0	0	0	0	0	0	0	0	0	0	0	0	0	0	0	0	0	0	0	0	0	9353.69	0	0	27457.4	0	55078
721	4-Penten-1-ol, propanoate	656.05	A721	209457	24726.3	15731.3	55751.1	18917	6494.55	906.283	57770.1	61937.3	296754	0	0	59598.4	20880	7079.6	0	0	0	3850.71	0	42950.3	16602.4	177094	2468.91	1430.28	0	15081.8	529025	0	0	0	0	0	6221.72	0	24270.1	102727	0	98837.4	205550	83859.7	156319	8419.7	55526.7	0	7827.32
722	Pentane, 2,2,4-trimethyl-4-nitro-	654.87	A722	0	0	6174.54	4376.09	0	0	2494.87	0	0	0	7033.65	7726.14	0	11010	9541.63	16393	1488.23	8513.49	3975.18	57347.6	0	0	0	0	0	0	0	0	0	0	0	2354.63	0	0	0	40149.6	0	0	0	0	0	0	0	0	0	0
731	3-Hexenoic acid, ethyl ester, (E)-	661	A731	131446	57817.6	108831	145942	29036.1	17089	0	132000	57111.1	298988	0	0	0	0	0	0	0	0	0	0	120995	0	149485	6294.58	0	9825.14	40132.1	0	0	0	0	3836.76	0	9466.33	0	0	26908.7	0	0	0	0	0	0	47049.2	0	0
732	5-Octyn-3-ol	661.222	A732	0	7316.8	0	0	0	13989.8	4877.42	0	0	0	0	28036.4	0	420002	0	0	12929.5	0	0	769999	0	0	2765.53	0	0	0	0	5281.81	0	0	0	698.864	0	0	3391.04	0	1004.37	1745.55	2207.77	0	569.926	1015.2	0	1378.83	0	885.509
735	1,4-Butanediamine	663.538	A735	0	0	12334.1	15173.3	0	0	0	0	0	0	0	0	101590	63376.7	0	242252	0	0	0	383580	0	0	0	0	0	0	0	0	0	0	0	0	0	0	0	0	0	0	0	20675	0	0	0	0	0	0
738	2-Heptanone, 3-methyl-	664	A738	0	0	0	6004.12	0	0	9204.69	8375.96	10387.4	0	0	0	0	0	0	0	0	0	0	0	0	0	0	0	0	0	0	0	0	0	0	0	0	0	0	0	0	0	0	4925.81	0	0	0	0	0	0
741	Furan, 2-butyltetrahydro-	664	A741	0	0	0	0	3687.64	0	0	0	0	0	0	0	0	0	0	0	0	0	0	0	4171.02	10868.4	3424.22	0	0	0	14290.7	11045.6	0	0	0	0	0	0	0	0	20991.3	27238.2	20750.1	41674.4	29206	14700.9	6612.18	21073.2	0	0
742	1-Octyn-3-ol, 4-ethyl-	664	A742	0	0	0	0	2227.87	0	0	0	0	0	0	0	1425.1	0	0	1589.98	0	0	0	3760.38	0	0	0	0	0	0	0	2038.32	0	0	0	0	0	0	0	0	20297.2	26740.8	29629.3	34975.4	15201.8	37631.9	0	0	0	3451.88
744	1-Octanamine	671.125	A744	0	0	0	0	0	0	632115	0	0	0	0	0	0	334106	0	0	0	0	0	227248	0	0	0	0	0	0	0	0	0	0	0	0	0	0	0	0	0	0	0	0	0	0	2.12767e+06	0	0	0
746	3-Heptanone, 2-methyl-	667.188	A746	0	0	17228.7	60446.2	162932	29501.1	31128	0	0	26148.4	15627.3	104234	29164.3	0	112138	0	18734.6	104554	28279	0	7637.28	19897.2	18062.6	14052.8	28157.5	17657.8	13081.7	28069.4	22013.9	15949.6	40982.2	25259.4	8128.54	16784.2	8126.67	42340.4	63897.9	42767	75264.4	34371.5	40736.1	64972.6	39705.2	45843.3	21864.8	18035.8
747	Cyclopropanemethanol, ŕ,ŕ-dimethyl-2-methylene-	664.724	A747	4380.11	2414.91	3600.34	0	2428.38	4593.51	0	0	0	0	2267.17	934.346	0	16114.6	3269.59	2397.69	973.06	0	1525.65	0	2934.4	0	0	0	0	0	1768.5	0	830.725	0	2617.49	2534.79	0	3045.74	2023.76	0	0	0	0	0	0	0	0	0	353.115	0
749	Acetic acid, hexyl ester	667	A749	0	0	0	0	0	0	0	0	0	0	0	0	0	0	0	0	0	0	0	0	0	0	0	0	0	0	0	0	0	0	0	0	0	0	0	0	273705	163593	164771	166141	90733.2	247081	69151.4	23743.2	0	1624.6
750	2,6-Octadiene, 4,5-dimethyl-	667.13	A750	1636.69	1482.43	0	0	0	1192.59	0	0	2171.01	1355.3	0	0	0	0	0	0	0	0	0	0	7152.55	7234.13	11451.5	6043.75	873.001	3180.59	4599.67	9437.98	0	0	0	0	0	0	0	0	17170.9	11273	13779.8	6541.16	8981.36	28445.2	2125.49	11633	0	0
751	3-Hexen-2-one, 3,4-dimethyl-, (Z)-	667	A751	0	0	4115.09	9881.9	0	0	0	0	0	0	0	0	50718.9	26056.9	1898.84	3663.15	0	0	0	13338.8	0	0	2837.02	0	0	0	0	0	0	0	2788.69	0	0	0	0	24118.8	0	0	1359.56	0	0	0	0	0	0	2466.42
758	2-Pentanone, 3-methylene-	673.094	A758	67233.4	0	14618.7	24584.3	0	0	0	164547	120838	78051.3	113591	0	45611.2	53919.7	0	279985	0	0	96335.7	0	0	122223	0	0	0	0	0	0	0	0	0	0	0	0	40532.5	0	68133.9	90148	60731	100795	81235.8	108495	81336.5	109474	28170.7	47313.9
761	3-Heptanone, 6-methyl-	673	A761	0	0	220801	0	0	535299	0	348215	565797	369827	945873	97095.4	7.84674e+06	1.73024e+06	0	2.79058e+06	0	1.24927e+06	0	3.0647e+06	183198	0	0	0	0	26718.8	0	0	184290	58254.1	376523	0	28703.9	28117.7	190967	2.81103e+06	311614	0	0	0	0	0	0	0	0	0
762	3-Heptanone, 6-methyl-	672.786	A762	0	0	0	0	0	0	0	0	0	0	0	0	0	0	0	0	0	0	0	0	0	0	0	0	0	0	0	0	0	0	0	0	0	0	0	0	0	0	0	0	362376	285112	0	182089	33293	336551
765	(2,2-Dimethylcyclopropyl)-methanol	669.6	A765	0	0	0	2231.78	2386.97	0	0	0	1692.94	2207.49	0	2780.01	0	0	2545.62	0	0	0	0	0	0	0	2330.92	0	0	0	0	0	0	0	0	0	0	0	0	2332.76	0	0	0	1917.25	0	0	0	0	0	811.926
766	Pentane, 2,2,4-trimethyl-4-nitro-	675.6	A766	17503.2	14889	11738.3	31141.7	0	22424.9	13480	21408.7	55036.8	21474.8	0	11195.8	7980.88	80023.5	17720.6	36278.8	25414.3	48707.4	32778.7	91887.2	0	0	16963.2	6431.52	0	0	0	2468.52	7550.67	0	24023.5	8593.01	0	0	12568.1	44459.5	12522	8027.95	23049.8	7396.27	8897.9	17353.3	0	2024.95	0	14501.5
767	1,4-Octadiene	676.188	A767	25338.7	47020	13754.1	58646	184326	176058	10559.1	91095.3	275873	151077	3699.14	7219.44	8126.22	0	7666.45	11588.9	0	5876.1	16343.5	10067.7	83412.3	17681.3	56737.1	16809.8	3679.85	32440.3	97009	144543	0	6921.39	4134.21	8768.49	0	11918.8	0	14992.7	18869.6	23154.2	40611.7	40494.4	33172.6	20445.8	4224.53	0	0	2121.01
771	Analyte 1206	679	A771	0	0	0	0	0	0	0	0	0	0	0	0	0	2512.25	1079.89	3615.12	0	1792.44	1737.32	722.792	0	0	0	0	0	0	0	0	0	0	0	0	0	0	0	0	0	0	0	0	0	0	0	0	0	0
773	Pyrimidine-2,4(1H,3H)-dione, 5-amino-6-nitroso-	686.579	A773	5349.2	10836.6	0	0	0	0	0	0	60739.9	0	5960.91	10323.5	0	0	10618.5	0	37716.8	42583.7	26204.4	13406.6	19746	0	0	0	0	0	2910.84	0	0	0	0	0	0	0	38133.1	0	0	0	14667	0	0	11689.7	0	0	0	21063.8
775	Propane, 1-(methylthio)-	682	A775	0	0	0	0	0	0	0	0	0	0	0	0	0	0	0	0	0	0	0	0	0	0	0	0	0	0	0	0	0	0	0	0	0	0	0	0	0	0	0	53882.2	0	0	30510.1	38665.7	0	31528.2
778	1-Methylcyclopropanemethanol	680	A778	0	0	0	0	0	0	0	0	0	0	0	0	0	0	0	0	0	0	0	0	0	0	0	0	0	0	0	0	0	0	0	0	0	0	0	0	0	0	0	0	0	35333.5	0	14499.9	0	0
780	6-Methyl-6-hepten-4-yn-3-ol	684.7	A780	0	0	0	0	0	0	0	0	517.345	8042.32	0	0	542507	0	0	400658	0	0	0	1.04058e+06	0	0	0	0	0	0	0	0	0	0	3274.35	0	0	0	0	0	0	0	0	0	0	0	0	0	0	0
784	2-Methyl-1-nonene-3-yne	685	A784	0	1614	0	11166.1	5178.31	696.398	5712.5	1422.52	5768.74	1683.1	0	0	25855.1	17345.4	7982.57	34234.7	7631.97	10250.4	21555	12953.1	0	0	1956.43	0	0	0	0	0	0	0	8256.23	0	0	0	0	2631.98	0	0	0	0	0	0	0	0	0	0
786	Furan, 2,3-dihydro-4-(1-methylethyl)-	684.538	A786	8097.2	0	0	0	0	0	0	0	0	0	0	0	0	83832.4	5853.29	0	5886.27	0	0	0	0	0	0	0	0	0	0	0	2680.05	0	12104.8	0	0	0	1853.98	0	0	0	0	0	0	0	0	0	0	0
788	2,4-Dithiapentane	687.136	A788	18390.8	20757.7	28530.6	82487.1	3916.27	11871.6	80672.1	2909.19	4777.85	7293.26	4143.5	965966	155369	95709.6	96007.4	120816	244921	385574	121433	154267	25583.9	13303.2	19213.9	4226.8	0	10144.2	4290.27	5510.63	375207	4283.61	74338.7	0	388417	3738.55	1.69912e+06	517475	1282.95	18964.6	23778.8	3286.98	2454.04	1686.81	8101.44	7342.45	5620.08	2680.81
792	Propene, 3-tert-butoxy-2-(isopropoxymethyl)-	692.636	A792	5683.65	0	0	0	0	0	0	0	0	2239.93	0	0	0	0	0	0	0	0	0	0	0	0	0	0	0	0	0	0	0	0	0	0	0	0	0	0	2078.66	3884.41	2380.82	2560.64	0	2307.34	0	4434.97	0	6613.98
796	3-Cyclohexene-1-carboxaldehyde, 1,3,4-trimethyl-	691.6	A796	0	0	0	0	0	0	0	0	0	0	0	0	12115.3	2597.49	0	27840.2	0	0	0	17924.8	0	0	0	0	0	0	0	0	0	0	0	0	0	0	0	0	0	0	0	0	0	0	0	0	0	0
798	Acetoin	692.75	A798	0	0	0	0	0	0	0	149056	283807	188956	0	537524	0	0	0	0	0	1.12622e+06	1.27968e+06	472911	0	0	0	0	0	0	58195.6	0	0	0	0	192747	0	0	0	0	332560	263423	357385	465329	467434	351914	152988	0	24075.9	310234
800	4-Ethyl-2-hexynal	692.941	A800	0	0	0	4968.21	2619.27	8287.91	3846.58	0	0	3609.18	11419.6	2328.56	0	0	11676.6	0	0	19608.8	12785.3	0	0	0	4646.91	0	0	0	0	3004.12	0	0	0	0	0	0	0	0	0	0	0	5125.74	0	0	0	0	0	0
802	Analyte 1251	691.857	A802	0	0	0	0	0	0	0	0	0	0	0	5932.71	0	0	230404	0	0	368220	0	0	0	0	0	0	0	0	0	0	0	0	0	0	0	0	0	0	0	0	0	0	0	0	0	0	0	0
805	Butane, 2-isothiocyanato-	697	A805	0	18397.4	0	29130.5	11991	15374.7	0	37307.1	34953.9	0	34833.7	162233	43826.3	39611.8	51068.3	81609.3	32384.3	94622.4	91307.5	55650.8	42064.2	18190	0	18032	7691.4	272540	23062.2	10056.8	72041.1	159708	49762.5	15711.4	46807.9	74835.5	0	39699.5	0	0	0	0	0	0	0	0	0	0
808	Analyte 1261	697	A808	0	0	0	0	2863.93	0	0	0	0	0	0	0	0	0	0	0	0	0	0	0	0	0	0	0	0	0	0	0	0	0	0	0	0	0	0	0	4210.67	1452.82	1852.64	3345.93	4928.66	3735.18	0	1802.87	0	2587.84
811	Isopropylsulfonyl chloride	699.677	A811	6.21651e+06	2.91762e+07	1.55172e+07	3.66596e+07	5.06178e+06	6.42924e+06	6.41129e+07	4.23217e+07	5.47004e+07	1.62756e+07	4.51164e+06	5.70456e+06	4.24892e+07	1.83916e+07	9.23788e+06	6.49068e+07	2.8498e+06	2.99925e+07	1.38954e+07	27671320	456604	0	5.81957e+07	2.54659e+06	233662	489748	1.78497e+06	7.09411e+06	5.0212e+06	544476	1.21111e+07	1.46545e+06	853469	528670	3.71667e+07	3.16839e+07	906049	1.86701e+06	1.25625e+06	1.57758e+07	4.04232e+06	6.17954e+06	95461.6	2.22932e+06	175044	651751
812	3-Octanone	700.125	A812	6988.93	3566.48	0	5736.79	9439.93	0	9097.66	19639.2	28383.1	7729.56	0	0	0	0	0	0	629.683	0	0	0	17460.4	2271.24	7710.2	0	0	0	5248.98	13985	0	0	0	0	0	0	0	0	11545.3	9938.87	13833.4	13314.5	7438.69	14479.5	2505.62	7021.37	0	0
813	Butanoic acid, (tetrahydro-2-furanyl)methyl ester	699.5	A813	0	20989.2	0	0	0	0	0	49900.5	0	0	0	0	23627.2	8491.17	0	29947	0	0	0	18353.4	0	0	0	0	0	0	0	0	0	0	0	0	0	0	34530	31737.3	0	0	0	0	0	0	0	0	0	0
814	6,8-Dioxabicyclo[3.2.1]octane, 7-ethyl-5-methyl-, (1R-exo)-	700	A814	0	54750.8	70939.4	385405	120162	0	227078	19256.7	155627	171797	0	0	1.09428e+06	368646	178998	3.05219e+06	222132	195080	1.04813e+06	2.21531e+06	0	0	100201	0	0	0	0	0	0	0	84213.9	0	0	0	0	131234	0	0	0	0	0	7596.33	0	0	0	0
820	4-Hepten-3-one, 5-methyl-, (E)-	708.318	A820	825.426	0	1218.09	0	1569.64	24930.1	0	43180.2	0	0	0	26757.2	0	0	1703.66	0	0	0	24354	13202	0	0	0	92571.4	0	0	0	0	3931.65	0	0	3345.91	0	0	0	20460.3	0	0	0	0	0	0	0	0	0	19193.8
824	2-Furanmethanethiol, 5-methyl-	706	A824	0	0	0	3324.87	3438.39	0	1617.48	0	2972.28	2105.87	0	0	0	0	0	10392.5	0	0	1351.88	12139.7	0	0	1440.81	0	0	0	0	0	0	0	0	0	0	0	0	0	3473.92	2257.98	0	12971.3	6355.96	3884.35	0	0	0	0
827	2,4-Hexadienenitrile	709	A827	0	0	0	0	0	0	0	0	0	0	0	0	0	0	0	0	0	0	0	0	239438	156738	0	0	0	177990	13218.2	0	0	0	0	0	0	28732	0	0	0	0	0	0	0	0	0	0	0	0
830	2-Heptanone, 5-methyl-	708.87	A830	4663.29	0	0	5605.04	6610.35	0	22485	36279.2	25829.1	0	14069.8	0	0	37913.7	25797.6	17849.6	0	25892.7	0	0	15700.6	0	10086	0	0	0	0	10320.4	0	0	0	0	0	0	3967.12	17384.8	0	0	0	10004.6	0	17177.1	0	28355.5	0	0
835	Pyrimidine-2,4(1H,3H)-dione, 5-amino-6-nitroso-	715.6	A835	0	3789.27	0	0	0	7524.14	0	42796.6	0	0	23922	15449.7	25498.5	0	0	7831.76	12296.6	5513.41	7227.95	0	14626.1	0	0	6830.02	9274.8	0	0	0	0	0	0	3218.87	0	0	20189.3	0	0	0	0	8236.61	0	3001.8	0	7497.74	0	2532.39
837	(R)-(+)-3-Methylcyclopentanone	712.667	A837	121302	0	0	0	0	0	0	0	0	0	0	0	2.72006e+06	0	0	0	0	0	0	0	75010	643529	290592	36720	221918	4931.79	72991.2	155525	281973	322602	889719	179397	132448	18457	739565	2.15755e+06	0	0	0	0	0	0	0	0	2955.66	0
838	(R)-(+)-3-Methylcyclopentanone	712.818	A838	0	0	0	0	0	0	0	0	0	0	0	0	0	0	0	0	0	179832	0	0	0	0	0	0	0	0	0	0	0	0	0	0	0	0	155770	0	0	273384	0	0	0	0	0	125151	0	233019
840	Pyridine, 2,4,6-trimethyl-	711.176	A840	10829.6	7084.54	0	807.044	5093.88	847.951	1972.96	5937.05	4270.44	1930.27	1625.57	4065.77	24579.5	1849.84	0	4697.02	0	1080.72	0	31215.2	12623.1	13451.6	4881.16	733.811	13800.6	52809	17192.3	14902.4	0	1726.26	0	2549.57	1935.57	8072.22	0	2426.86	6745.51	30914.2	12142	11244.9	24940.1	11764.5	117234	42051.7	27546.5	26705.5
842	2,8-Decadiyne	711.88	A842	0	2122.53	0	1457.01	6532.45	1236.02	0	4537.76	17006.8	7024.71	0	677.108	0	0	0	0	0	0	3371.56	0	0	0	6885.02	0	0	0	0	24427.9	0	0	0	0	0	1229.88	181.857	0	22471.8	8830.58	15365.6	9779.62	7218.76	49114	0	2784.4	0	0
844	Analyte 1323	714.714	A844	0	0	0	0	0	0	3176.05	11650.5	0	0	6459.36	17077.3	7412.58	8159.36	0	0	1901.62	5599.33	0	8952.3	0	0	0	0	0	0	0	0	0	5622.69	0	0	3681.91	0	2359.75	0	0	2604.77	0	0	0	0	2005.51	0	0	9356.84
845	Butanoic acid, anhydride	714.211	A845	0	7408.38	0	0	0	12104.1	0	0	0	0	0	0	0	0	0	0	111071	0	0	52922.9	0	0	137979	3201.97	175588	0	0	0	47165.4	0	67233.4	67176.1	0	0	8145.2	578637	0	0	9222.08	0	0	0	0	9050.59	0	0
846	Analyte 1326	715	A846	0	0	0	0	0	0	0	0	0	0	0	0	0	0	0	0	0	0	0	0	0	0	0	0	0	4644.49	0	0	2583.09	19265	0	0	4713.08	5171.87	0	0	0	0	0	0	0	0	0	0	0	0
847	Pyrimidine-2,4(1H,3H)-dione, 5-amino-6-nitroso-	719	A847	0	0	0	0	0	0	0	0	0	0	0	0	0	0	0	0	0	0	0	0	0	0	0	0	0	0	0	0	0	0	0	0	0	0	0	0	0	0	0	0	0	85186.1	0	0	0	31157.4
849	Butyl aldoxime, 2-methyl-, syn-	716.636	A849	0	28578	13527.8	8702.42	0	0	6078.2	25721	0	21732.4	0	427900	0	0	0	0	0	0	0	0	0	44878.8	0	0	7315.44	64668.6	0	11556.8	0	0	0	0	0	48227.4	0	0	22865.9	13783.6	6357.72	32272.5	5419.95	13284.2	8815.56	30270.7	5521.95	0
853	Sulfurous acid, butyl octadecyl ester	717.885	A853	0	7729.18	2196.36	7418.13	971.731	0	6442.29	7372.19	14323.8	4565.35	0	9173.58	19062.4	29772.4	16782	0	13068.6	22571.2	30668.6	0	0	0	0	0	0	0	0	0	0	0	10344.1	0	0	0	0	36086.8	1258.09	0	2197.33	0	0	2380.06	0	0	0	0
854	Analyte 1337	718.333	A854	0	0	0	0	0	0	0	0	0	0	0	0	0	0	0	0	0	0	0	0	0	0	0	0	0	0	0	0	1556.96	0	0	0	0	0	0	2914.43	3939.82	4508.62	2485.13	1845.58	0	3358.84	0	0	0	0
856	3-Acetoxy-2-trifluoromethylbut-3-enoic acid,ethyl ester	718.429	A856	0	0	0	0	0	0	0	0	0	0	0	0	7919.52	0	0	15848.6	0	10595.8	6677.28	25413.3	0	0	0	0	0	0	0	0	0	0	0	0	0	0	0	0	0	0	0	0	0	8253.49	0	0	0	0
858	Cyclobutane, 1,1-dimethyl-2-octyl-	719.714	A858	1958.71	0	0	0	0	0	53093.2	0	0	0	19278.8	0	89903.8	33197.5	0	0	3509.52	0	0	0	0	0	0	0	0	0	0	0	0	0	14259	0	0	0	0	0	0	0	0	0	0	0	0	0	0	0
859	3-Cyclohexene-1-carboxaldehyde, 1,3,4-trimethyl-	721	A859	0	8429.88	0	0	0	0	0	0	9936.79	0	0	0	0	0	0	5934.13	2412.16	0	2031.21	127241	0	0	17713.3	0	0	0	0	0	0	0	9427.36	0	0	0	0	0	0	0	0	0	0	0	0	0	0	0
862	Pentane, 2-isocyano-2,4,4-trimethyl-	722	A862	0	0	0	0	0	0	0	0	0	0	0	4241.68	0	0	6537.76	2960.86	0	4505.22	0	10145.3	0	0	0	0	0	0	0	0	0	0	3400.09	0	0	0	3038.7	0	0	0	0	0	0	0	0	0	0	0
865	4-Penten-1-ol, 2-methylene-	724.13	A865	0	4250.95	4447.68	25639.1	4949.62	17777	8626.1	9668.97	0	15902.5	28857	64452.7	357656	1.05789e+06	200196	109537	118933	303722	15507.6	849704	0	0	8313.96	0	0	0	0	8216.1	8889.82	22501.8	41579.3	17080.9	14447.8	0	536539	449823	0	0	23381.7	13079.2	6052.22	0	0	2666.8	0	19552.7
866	3-Heptanone, 2-methyl-	726.545	A866	0	0	13160.9	0	0	0	10941.2	0	34194.4	5011.52	0	0	0	0	0	7318.78	12189.7	9603.32	4098.29	0	9475.08	0	3546.94	3352.88	3286.91	0	7301.73	0	0	0	5128.5	7388.9	0	0	8630.01	9838.14	22295.4	11355.6	14376.2	9958.04	4733.75	4590.3	0	2351.33	1227.32	1858.57
870	3-Nitro-2-methyl propene	727	A870	0	0	0	0	0	0	0	0	0	0	0	0	829.204	0	0	387.836	0	0	0	0	0	0	0	0	0	0	0	0	0	0	0	0	0	0	0	0	0	0	0	10688.2	0	0	0	7413.77	0	0
872	2-Methylcyclopentan-1-amine	726.143	A872	0	0	0	0	0	0	0	0	0	0	0	0	0	0	0	0	0	0	0	0	10852.6	0	0	0	0	22227.1	0	0	0	0	0	11304.5	0	9661.27	0	0	0	0	0	0	0	0	0	0	0	0
874	Pyrazine, 2,3-dimethyl-	727	A874	1770.3	0	0	0	0	0	3672.74	0	2147.82	0	1481.19	0	0	0	0	3716.97	1062.97	0	4547.22	0	2677.34	1853.97	0	0	0	4632.96	0	0	0	2932.45	0	0	0	0	1281.21	0	0	1427.22	0	5113.18	2696.7	0	0	0	0	4566.32
875	3-Penten-2-one	727	A875	0	0	0	0	0	0	0	0	0	0	0	0	0	0	0	0	0	0	0	0	12315.5	19262.3	0	0	0	0	6970.14	0	0	12931.7	0	0	0	0	0	0	3083.83	3648.84	2427.67	0	0	0	2681.97	4649.07	0	0
876	(3E,5Z)-1,3,5-Undecatriene	727	A876	0	3355.87	2958	6569.72	8672.09	1539.03	3304.67	3150.26	8684.21	23307.8	0	0	2456.06	0	0	6342.21	0	0	3038.09	19431.9	0	0	4774.12	1511.28	0	0	0	4588.06	0	0	0	1074.14	0	0	0	0	16866.2	4127.77	7311.09	7579.65	5438.43	7197.69	0	0	0	0
877	Analyte 1366	727	A877	20265.2	12839.2	41145.7	83014.6	6096.07	9155.99	24166.1	8840.34	13439.9	11041	51837.9	61269	1.06144e+06	814192	103269	62198.3	41497	56092.3	56338.7	191501	0	0	45248.1	0	0	0	4450.35	8387.21	2569.12	0	262092	3686.85	0	0	112517	810526	3301.57	2481.12	13166.1	10487.7	3680.54	3807.3	4713.27	3992.72	0	23637.1
879	Propanoic acid	730.5	A879	0	0	0	0	0	0	0	0	0	0	0	3429.05	0	0	0	0	0	0	3675.45	0	0	0	0	0	0	0	0	0	0	0	0	0	0	0	5799.27	0	0	5030.81	0	0	65010	0	1227.65	3089.51	0	0
882	1-Methylenespiro[2.4]heptan-4-one	730	A882	0	0	0	0	0	0	0	0	0	0	0	0	7755.57	1008.65	0	3997.7	0	0	0	15795.8	0	0	0	0	0	0	0	0	0	0	449.013	0	0	0	0	0	0	0	0	0	0	0	0	0	0	0
883	Oxirane, [(tetradecyloxy)methyl]-	730.882	A883	4160.89	865.984	1099.02	0	0	1406.45	0	0	0	1742.79	0	0	0	0	3125.24	4095	1266.76	0	1191.65	0	0	0	920.661	0	0	0	0	0	2403.17	0	0	310.886	0	0	0	0	0	0	0	0	0	0	0	771.986	0	0
884	1,3,8-p-Menthatriene	730	A884	5750.64	1634.01	2765.43	2472.8	7580.54	2618.89	0	3887.41	7835.1	6730.14	0	0	0	0	0	5557.48	0	1749.13	0	0	4075.7	0	4598.41	1400.63	0	1840.41	3335.29	4457.89	0	0	0	0	0	0	0	0	0	2011.32	4196.96	1424.29	0	3930.93	0	1819.59	0	0
885	cis-2-Ethyl-2-hexen-1-ol	729.786	A885	0	0	0	0	0	0	0	0	0	1827.29	0	0	29381.2	7479.66	5336.85	0	9183.15	3968.68	4849.73	0	0	0	0	0	0	0	0	0	0	0	15468.4	0	0	0	3249.03	18909	0	0	0	0	0	0	0	0	0	0
889	2,4-Pentadienenitrile	733	A889	24047.7	0	0	0	0	0	0	37777.4	0	0	0	0	0	0	0	0	0	0	0	0	1.72037e+06	1.76756e+06	0	0	22215.6	1.28197e+06	156046	0	51166.6	78555.4	0	0	72015.1	249737	0	0	0	0	0	0	0	0	0	0	0	0
892	cis,cis-4,6-Octadienol	732.85	A892	0	0	0	1566.48	3381.46	0	0	0	3481.34	2454.15	0	1544.11	11297.4	16359	0	0	9489.3	8273.32	0	0	0	0	1470.28	0	0	0	0	0	0	0	0	0	0	0	0	1045.11	0	0	488.078	483.213	0	2267.99	0	3390.29	0	0
895	(3Z,5E)-1,3,5-Undecatriene	733	A895	1330.07	7147.18	4036.13	9893.48	8897.19	3628.59	3675.98	2866.62	9808.74	16296.7	0	0	0	762.467	0	3826.83	0	0	2865.86	8852.87	1556.74	0	4032.48	2822.73	0	0	1076.34	6460.4	0	0	0	2417.18	0	0	0	0	15549.1	4455.33	8174.68	11035.5	6869.68	15758.9	1094.82	2173.39	0	2456.45
900	Analyte 1396	733.5	A900	0	0	0	0	0	0	0	0	0	0	0	0	0	0	0	0	0	0	0	0	0	0	0	0	0	0	0	0	0	0	0	0	0	0	0	0	0	2583.82	0	733.21	0	0	5418.87	1333.61	1418.04	2348.11
901	2,3-Dioxabicyclo[2.2.1]heptane, 1-methyl-	737.5	A901	0	0	0	43285.4	0	2874.56	0	0	0	29064.6	0	0	0	0	4321.78	0	0	0	0	0	0	0	0	0	0	0	0	0	0	0	0	0	0	0	0	0	0	9094.02	0	0	30253.8	6379.1	15171.7	29201.2	1860.21	0
902	6-Cyano-5-methyl-1,3-diazaadamantan-6-ol	735.667	A902	0	0	0	0	0	0	0	0	0	0	0	0	0	0	0	0	901.44	0	0	0	0	0	0	0	2522.91	5272.53	0	0	3624.07	4770.38	0	0	3171.57	4728.44	0	0	0	0	0	0	0	0	0	0	0	0
904	1-Butanamine, 3-methyl-N-(3-methylbutylidene)-	736.191	A904	21312.8	59150	0	0	2384.39	0	66473.8	84150.1	4001.64	0	47167.2	103927	0	90902.9	74542	0	21448.4	142757	51005.2	0	91100.7	80098.5	1465.72	2042.83	15512.2	79355	43896.8	0	42832.1	434823	33437	6616.84	63738.9	78539.5	42129.6	293288	41387.2	70410.8	1919.39	0	1276.3	10779.4	0	42656.8	1262.44	0
905	5,8-Decadien-2-one, 5,9-dimethyl-, (E)-	735.76	A905	7220.18	1073.99	0	6689.67	7501.03	8363.64	0	5832.6	2481.22	939.252	112184	5883.72	28766.8	790182	39929.5	4037.93	2346.59	19173.3	9785.86	42758.1	5343.06	0	0	2272.76	7077	0	4251.82	2379.14	18129.2	0	8026.95	6558.49	12515.4	3134.92	11478.1	1.31106e+06	195.687	343.983	0	2109.66	0	2132.99	0	21590	0	4283.39
906	8-Decen-2-one, 9-methyl-5-methylene-	736.273	A906	0	0	0	0	0	0	0	0	0	0	7248.62	0	5400.4	70913.6	1673.04	0	0	852.584	0	1638.69	0	0	0	0	0	0	0	0	0	0	0	0	0	0	0	167128	0	0	0	0	0	0	0	0	0	0
908	2-Hydroxyimino-3-oxo-butanoic acid, methyl ester	739.857	A908	0	0	0	0	0	0	0	0	0	0	0	0	0	0	0	0	0	0	0	0	0	0	0	0	0	0	0	0	0	0	0	0	0	0	0	0	0	0	0	0	0	0	11812.8	0	0	4732.06
909	trans-7-Methyl-3-octene	738.7	A909	0	0	0	0	0	0	0	0	0	0	0	55662.3	0	0	0	0	0	15353.5	0	97042.9	0	0	0	0	0	0	0	0	0	0	22175.1	0	0	0	0	0	0	0	0	0	0	0	0	0	0	0
910	ethanone, 1-(5-ethyl-1,3-dioxan-5-yl)-	737.269	A910	44540	637482	13542.8	62556.5	18722.6	0	15037.9	24163.8	2.47745e+06	1.16428e+06	0	0	430552	27032.3	14162.1	680224	109711	0	114449	0	871971	43231.3	12068.2	0	0	544090	0	1.35316e+06	0	0	0	0	0	0	0	42623	0	0	1.07331e+06	0	0	0	0	0	0	4417.31
916	3-Buten-2-ol, 3-methyl-	742.462	A916	0	0	0	0	0	0	0	0	0	0	5421.99	0	0	10879.1	1895.86	0	3341.69	0	0	16695.8	0	0	0	328.798	0	0	0	0	0	0	0	681.686	0	0	0	0	0	0	0	0	0	0	0	0	0	0
919	Ethanone, 1-(4,5-dihydro-2-thiazolyl)-	739.086	A919	0	0	0	0	0	0	0	0	0	0	2.27713e+06	578950	4.57863e+06	4.65417e+06	0	851453	846830	2.56035e+06	2.21655e+06	161426	0	0	0	0	0	0	0	0	162779	1.68531e+06	494274	6840.1	530629	0	193571	982062	0	0	10152.2	21670.5	0	4365.06	1759.35	7454.2	0	0
922	Chloroacetic acid, 3,5-dimethylcyclohexyl ester	742.194	A922	0	0	7161.86	0	12382.5	0	11645.8	0	25869.7	23384.3	0	0	0	0	0	0	7581.6	0	15784	44048.8	0	0	17254.3	14709.8	0	0	4904.74	0	0	0	8877.81	21315.9	0	0	8089.34	14538.4	14118.1	9967.98	20864.5	5324.16	5810.48	16238	0	3489.25	0	1299.16
923	3-Tetradecyn-1-ol	742	A923	0	0	0	0	0	0	0	0	0	0	0	0	1445.46	760.071	0	717.637	0	0	0	11148.1	0	0	0	0	0	0	0	0	0	0	0	0	0	0	2315.58	819.196	0	0	0	0	0	0	0	0	0	0
925	3-Pentanol	743.789	A925	3350.07	85595.5	84203.1	197999	506083	70470.5	303477	136409	170443	163862	123814	103422	0	505481	0	769225	188958	669089	340650	460870	66697.1	4275.24	213141	77916.3	15632.9	13260.2	56426.5	122404	195213	129326	0	251556	79165.1	28201.6	418382	474776	274969	180769	289716	213214	273549	259534	53823.7	72175.4	13606.1	154852
927	1,3-Octadiene	745.9	A927	4461.31	0	0	0	3687.57	2027.4	0	6499.45	0	0	0	0	0	0	0	0	0	0	0	5138.28	0	0	2210.25	0	0	0	0	0	0	0	0	0	0	0	0	0	0	0	15397.4	0	0	0	0	0	0	0
928	Dimethyl trisulfide	742.049	A928	11170.8	66233.6	13410.4	90311.9	18733.5	14033.9	6007.05	45708.9	24172.7	14719.6	12637.8	163270	54886.6	29969.2	18843.3	57416.3	16236.4	53333.8	65125.9	32346.1	47449.4	1.30889e+06	36314.5	15311.1	66819.9	1.51422e+06	42440.1	17797	93187.8	102621	17334.3	51360.9	42455	2.51033e+06	116981	147255	19819.9	55186.9	52363.1	53945.3	43704.3	19144.3	27637.7	699382	465645	22314.3
932	Butane, 2-methoxy-3-methyl-	750.6	A932	0	0	0	0	27873.6	0	0	0	0	28106.2	22370.6	0	0	0	0	94123.3	0	0	65184.7	0	29690.6	0	16853.3	0	0	10152.5	0	0	25733.1	168463	0	0	24977.8	8738.96	0	0	0	0	0	0	0	0	0	0	0	0
933	2-Cyclohexen-1-one	748	A933	0	20817	0	0	0	6006.66	0	19259.2	0	0	0	38657.3	0	0	0	0	0	0	0	0	38122.6	0	0	0	0	28966.2	0	0	36132.8	0	0	11981.5	32308.9	19498.3	0	0	0	0	0	0	0	0	0	0	0	0
937	2-Acetyl-1-pyrroline	751	A937	0	0	553259	382770	621993	576364	0	390114	0	0	0	0	0	0	4.71827e+06	2.05263e+06	4.33657e+06	0	391572	0	0	0	0	0	0	0	0	0	0	0	0	0	0	0	0	0	0	0	0	0	0	0	0	0	0	0
940	1,3-Hexadiene, 2,5-dimethyl-	751	A940	0	0	0	0	0	0	0	0	0	0	4162.99	0	17415.5	4894.23	3848.26	2412.71	1266.26	0	0	4142.28	0	0	4811.93	0	0	0	6426.14	0	0	0	1132.51	0	0	0	0	2768.85	0	1518.86	0	5334.51	0	2593.55	0	0	0	0
941	Analyte 1454	753.455	A941	0	0	0	0	0	0	0	0	10624.7	0	6880.57	0	0	17223.9	5000.8	0	0	0	1279.7	4824.56	0	0	0	0	0	0	710.969	0	0	0	0	0	0	0	972.498	819.771	7684.88	0	0	0	0	0	0	0	0	0
942	Analyte 1455	751.5	A942	0	0	0	0	0	0	0	0	0	0	0	0	2038.43	0	4176.01	0	0	1315.77	0	10803.8	0	0	0	0	0	0	0	0	5283.98	0	0	0	918.878	0	0	0	0	0	0	0	0	0	0	3641.48	0	0
943	Analyte 1456	751	A943	1858.26	2745.23	3047.96	7353.44	3578.04	4805.14	7720.29	2467.97	2644.28	0	0	4004.86	0	12296.7	13825.2	0	3615.79	0	9208.67	0	0	0	0	0	0	0	0	0	0	0	7199.03	2089.57	0	0	7830.1	25600.7	0	0	0	0	0	0	0	0	0	0
945	6-Hepten-3-one, 4-methyl-	751.045	A945	3.00679e+06	1.57446e+06	3.7002e+06	3.94031e+06	1.75353e+06	2.69247e+06	2.30142e+06	1.78722e+06	3.02285e+06	5.65276e+06	2.88845e+06	786860	2.5057e+07	10922888	1.85759e+06	1.41255e+07	2.54004e+06	2.94026e+06	1.22831e+06	2.21775e+07	842684	284125	2.82663e+06	432838	188118	198662	0	662402	414783	188391	2.25327e+06	576168	169058	193007	888725	1.1891e+07	660766	1.09206e+06	1.00911e+06	2.72602e+06	1.19768e+06	921293	192016	1.13487e+06	87263.1	1.61552e+06
946	3-Hexen-1-ol, 2-ethyl-	752.5	A946	0	0	0	309547	0	0	0	60566	256718	450713	0	0	0	0	0	0	0	0	0	0	0	0	0	0	0	0	35908.3	327549	0	0	0	0	0	0	0	0	0	0	0	0	0	0	0	0	0	0
949	7-Exo-ethyl-5-methyl-6,8-dioxabicyclo[3.2.1]oct-3-ene	754	A949	5712.98	19389.5	15981.4	123756	52593.1	24829.4	76977.2	19830.2	79942.7	45026.1	6807.31	11356.2	182886	232051	62537.3	371284	109181	128143	220785	301217	2325.29	0	23338.4	0	0	0	2366.2	10936.8	0	0	121677	0	0	0	10287.7	28045.4	876.129	1982.46	6603.49	2523.51	3134.59	11543.2	0	0	0	0
952	Analyte 1469	759.75	A952	0	0	0	0	0	0	21127.4	0	0	0	0	0	0	0	0	0	12672.2	0	0	0	0	9799.25	0	0	14210.8	10886.7	0	0	533067	0	0	0	0	11109.8	0	0	0	0	0	0	0	0	0	11347.4	0	0
954	Pyridine, 2-ethyl-6-methyl-	755.667	A954	0	0	0	0	0	0	0	0	0	0	0	0	0	0	0	0	0	0	0	0	0	1209.56	0	0	0	0	0	0	0	0	0	0	0	0	0	0	0	1535.07	0	0	0	0	1203.48	0	0	29062.5
957	1H-Indene, 1-ethylideneoctahydro-7a-methyl-, cis-	757	A957	0	0	0	0	0	0	0	0	0	0	0	0	0	0	0	0	0	1520.45	0	0	0	0	0	0	0	0	0	0	0	0	0	0	0	0	2627.53	5016.16	0	0	0	0	0	0	0	0	0	0
961	1-Penten-3-ol, 4-methyl-	757.436	A961	28754.2	0	38739.9	307322	162415	93125.7	86602.4	158373	231651	0	90772.8	138685	1.84215e+06	410532	287444	269992	202226	0	608694	3.76993e+06	10195	0	52261.5	57518.7	0	12128.7	50110.7	91672.9	17544.3	34146.8	397235	92537.7	10666.1	17614.1	175506	306179	15143.8	12376.7	39337.2	35477	0	26472	5693.24	15326.3	3786.64	0
964	Analyte 1489	762.571	A964	0	0	0	0	0	0	0	0	0	0	0	0	0	0	0	0	0	0	0	0	0	0	0	0	0	0	0	0	0	0	0	0	0	0	0	0	1336.81	7834.26	0	13844.5	8129.41	111432	0	0	0	23793.6
965	Hexanenitrile	762.053	A965	0	0	0	0	0	0	0	0	0	0	0	0	0	0	0	0	14947.4	0	0	57700.9	0	0	0	0	4807.13	0	0	0	0	0	0	0	0	0	0	0	25552.9	21183.5	0	0	0	19340.9	18872.7	25421.6	7254.88	11812.2
969	Analyte 1495	764	A969	0	0	5147.59	0	0	0	3640.28	4505.49	3528.31	7301.36	3754.52	0	0	0	8044.21	0	4004.51	5031.35	4476.2	0	0	7843.13	0	0	0	17890.5	11006.1	11115.9	0	0	0	0	0	0	0	8460.24	14872.8	0	7578.79	0	0	0	0	0	0	0
970	3-Hexenoic acid	763.563	A970	445.094	0	0	7963.92	0	0	0	0	0	0	0	0	0	42406.5	0	5124.03	0	15274	28059.4	0	0	0	0	0	0	0	0	0	0	0	0	0	213.204	0	3960.02	36437.4	0	0	0	0	0	0	0	0	0	1536.93
971	Cyclopropanemethanol, ŕ,ŕ-dimethyl-2-methylene-	764.5	A971	0	0	3419.67	0	0	10073.3	10312.7	0	0	0	28116.2	0	1.3932e+06	0	12972.3	0	6789.26	0	0	201822	0	0	6232.25	0	0	0	2638.47	0	3073.62	0	399782	0	0	0	0	205916	0	0	0	0	0	0	0	0	0	0
976	1,3-Cyclohexanediamine	765.143	A976	0	0	0	0	0	0	0	0	0	0	0	0	360703	45645.7	0	0	0	0	0	0	0	0	0	0	0	0	0	0	0	0	99347.8	0	0	0	0	177293	0	0	0	0	0	0	0	0	0	6533.6
977	p-Cymen-7-ol	766	A977	0	1113.12	1173.46	0	0	1223.7	0	3570.67	0	0	1525.86	3528.13	0	9925.41	3497.85	11690.7	1164.09	6685.79	5560.78	0	1545.2	0	0	1409.76	0	3377.55	10541.4	0	1974.62	992.829	1579.23	3703.94	2405.57	1048.8	3849.24	0	0	0	0	0	0	0	0	1166.28	0	0
978	2-Hexen-1-ol, 2-ethyl-	766	A978	0	0	0	0	0	0	0	0	0	1928.8	0	0	37207.8	5259.01	3756.6	45911.2	9845.57	0	2244.61	304329	0	0	0	0	0	0	0	0	0	0	10641.5	0	0	0	4058.04	15133.2	0	0	0	0	0	0	0	0	0	0
979	2-Butanone	765.182	A979	0	0	0	0	0	76147	4718.88	0	0	0	0	0	0	194709	0	0	0	0	0	0	0	0	0	4398.68	5396.7	0	0	0	25105.4	5565.44	0	0	42536.2	25989.2	0	0	0	0	0	0	0	0	0	0	0	0
984	Methylthio-2-propanone	771.95	A984	15290.7	46390.1	24684.6	32105.9	80299.6	28830.1	69604.7	40388.2	124124	31690.4	18735.4	51688.8	8593.68	31336.4	55225.4	102032	15567.7	48481.2	73767.8	39283.8	47590.5	23737.7	53832.6	54746.5	12784.4	19122.1	37273.4	34343.7	167376	69222	61184.5	227295	38801.6	14352.7	434800	91549.8	47545.1	68276.9	70850	141684	79195.3	60561	24287.8	39580.9	6741.37	44454.6
985	Dihydrocarvyl acetate	773.091	A985	0	0	13673.1	93185.2	0	0	0	0	0	0	16686.6	0	292953	150543	136352	0	0	0	0	0	0	35.071	16574.5	0	0	0	0	0	0	0	167147	0	0	0	0	13208.3	0	0	0	0	0	0	0	0	0	0
988	Analyte 1524	770.038	A988	0	1040.53	0	0	0	0	0	0	0	0	981.43	2597.26	0	0	0	1469.8	1283.49	4728.51	1447.96	2541.91	0	896.725	0	0	0	3728.29	0	0	4229.23	18890.5	1175.23	0	3527.24	2945.37	11898.6	0	0	1046.37	0	0	0	0	0	0	0	0
991	3-Acetoxy-2-trifluoromethylbut-3-enoic acid,ethyl ester	772.882	A991	4186.09	4355.67	11656.9	7449.19	0	0	0	0	21618.8	2673.86	0	0	0	0	0	2465.18	23653.5	5738.18	0	0	0	0	0	0	0	0	0	0	0	0	0	0	0	0	0	0	0	11116.1	0	0	6578.02	0	0	0	0	0
992	Analyte 1530	775	A992	0	0	0	0	0	0	0	0	0	0	0	0	0	0	0	0	0	0	0	0	0	0	0	0	0	0	0	0	0	0	0	0	0	0	0	0	2710.85	4092.75	0	2533.55	3790.51	3512.83	0	0	3338.88	0
993	Pentane, 1-nitro-	774.917	A993	0	0	0	0	25896.7	0	0	0	1794.16	0	129876	60786.2	202082	152703	0	89251.9	97458.7	140482	113309	57565.1	4504.63	0	2982.67	0	0	0	0	0	289092	112226	50363	28435.1	48572.5	0	122593	110605	2560.65	0	3921.62	0	0	0	0	9484.03	0	3408.05
994	Hydroperoxide, heptyl	774.864	A994	0	0	3985.11	13862.9	0	0	10256.5	0	0	0	9150.15	0	0	40395.1	0	18221.2	33360.1	40422.4	0	0	0	0	5618.47	0	0	0	0	1087.15	0	0	0	0	0	0	0	0	0	4556.37	0	0	0	4484.12	4442.03	0	0	8697.21
996	2(3H)-Furanone, 5-hexyldihydro-	776.364	A996	0	0	0	0	0	0	0	0	0	0	8649.36	9067.8	0	0	5868.93	0	0	16117.3	11035	0	0	0	0	0	0	0	0	0	0	0	6997.99	11304.5	2840.39	0	7529.07	6776.84	0	0	94849.4	0	0	0	0	0	3201.25	0
998	7-Exo-ethyl-5-methyl-6,8-dioxabicyclo[3.2.1]oct-3-ene	772.686	A998	1.19323e+06	1.12289e+07	5.03469e+06	1.97315e+07	1.77541e+07	7.78283e+06	1.90198e+07	1.08958e+07	1.77398e+07	1.10528e+07	4.2441e+06	1.06281e+07	2.63337e+07	0	24481981	4.64218e+07	2.98973e+07	2.99756e+07	4.47285e+07	2.80727e+07	17386.2	27081.1	6.62028e+06	1.1015e+06	72040.3	83318.3	339955	1.5333e+06	285000	922579	2.68563e+07	1.6497e+06	421319	191409	5.38527e+06	1.2328e+07	880116	819687	1.46824e+06	512748	389868	2.71021e+06	198555	268105	204466	217652
1000	Analyte 1541	773.6	A1000	0	729.385	0	0	2626.15	0	0	0	1130.14	0	0	3805.82	0	11998.8	11490	2601.63	10033.9	12571.2	9991.37	0	0	0	0	0	0	0	0	0	0	0	0	0	0	0	1307.44	0	0	0	0	0	0	0	0	0	0	0
1003	3-Heptene, 2,6-dimethyl-	775.706	A1003	5675.57	6458.96	1594.07	0	3836.46	2397.33	139.275	6276.97	4154.58	0	0	0	456.777	190.744	0	1083.73	330.118	0	18309.6	465.262	0	0	0	7542.81	0	0	6233.32	4225.03	3196.84	0	0	0	0	8433.35	6734.84	16834.4	0	4092.75	7070.88	0	0	0	0	10736.9	0	0
1004	Analyte 1550	778	A1004	0	0	0	0	2625.44	2981.18	0	0	8180.76	2482.95	0	0	0	0	5200.79	0	0	6275.08	20462.4	8218.2	0	0	0	0	0	0	0	0	0	0	8394.69	0	0	0	0	0	0	0	0	0	0	0	0	0	0	0
1011	Acetic acid, 5-acetoxy-4-nitrotetrahydropyran-3-yl ester	780.5	A1011	0	0	0	0	0	0	0	0	0	0	0	0	0	0	0	0	0	0	0	0	0	0	0	0	0	0	0	0	0	0	0	0	876.881	0	0	0	0	5261.54	3409.3	1140.9	6371.5	4191.72	1470.77	981.048	677.082	11322.4
1012	Acetic acid, 5-acetoxy-4-nitrotetrahydropyran-3-yl ester	781	A1012	0	0	0	0	0	0	0	0	0	0	7135.37	6441.11	0	0	5317.48	0	5420.77	0	0	0	0	1612.57	6820.11	0	0	0	0	0	3494.62	0	0	0	0	0	0	18527.2	0	0	0	0	0	0	0	3425.28	0	0
1013	2-Hexanol, 2,5-dimethyl-, (S)-	781.281	A1013	2443.03	238.219	2722.6	1606.04	12450.9	0	5651.96	0	0	0	7957.53	0	0	0	2110.29	0	1954.56	3798.93	0	0	2988.59	0	5958.86	6799.17	2103.17	3733.46	14665.8	0	0	0	4904.05	6018.32	0	2137.4	0	0	0	5771.75	3402.14	0	3462.36	5244.92	1988.45	2559.42	0	6181.33
1014	2,4-Pentadien-1-ol, 3-propyl-, (2Z)-	779.8	A1014	1069.44	0	0	0	0	0	0	0	0	0	6377.53	2647.45	8196.03	3834.76	0	3211.61	0	1996.01	0	7818.13	1210.43	0	0	0	0	0	2579.21	0	10711.3	0	1547.32	0	0	0	2962.2	12635.3	0	0	0	0	0	0	0	6315.06	0	0
1015	Analyte 1566	780.824	A1015	0	4390.17	0	0	0	0	0	0	0	0	5341.57	0	0	0	7235.62	0	2724.64	2148.07	1615.68	0	0	0	0	0	0	0	1848.91	2220.66	0	0	0	1740.6	0	0	3109.81	5461.91	567.584	0	0	0	0	0	1823.64	0	0	7945.39
1017	Propanoic acid, 2-oxo-	784.429	A1017	0	0	0	0	0	0	0	0	0	0	0	0	0	0	0	0	0	0	0	0	0	0	0	0	0	0	0	0	0	0	0	0	0	0	0	0	0	14918.9	0	0	4149.59	0	0	0	0	5274.61
1018	4-Hepten-3-one, 5-methyl-, (E)-	782.385	A1018	0	0	0	0	1262.25	4849.11	3216.06	0	0	0	0	0	0	32487	0	0	6943.05	0	0	0	0	0	0	0	0	0	1195.85	0	0	1183.35	30193.4	1191.33	0	0	0	0	0	0	0	0	0	0	0	2409.01	0	0
1023	Thiophene, 2-pentyl-	784	A1023	11848	9804.72	5087.11	4148.01	9992.16	1579.12	4165.98	5320.74	12234.4	3532.56	0	4427.15	2963.66	2636.07	2054.84	10165	0	3084.98	3945.92	3615.81	12535.2	17323	27518.6	1622.19	0	24160.2	11026.7	5541.35	0	0	2185.18	0	0	0	0	1974.28	13949.7	21298.9	18612.8	29794.4	21337	14730.3	7746.83	15222.7	8398.94	5966.84
1024	Analyte 1582	781.964	A1024	0	0	0	2231.34	8042.95	0	0	0	3736.42	2358.35	0	0	0	0	0	2881.81	0	1110.83	3989.86	9542.9	1260.96	1157.4	5327	1274.47	0	0	0	1546.89	0	0	0	0	0	0	0	0	31588.8	19713.5	16501.3	41768	19515.2	26913.5	3770.09	4452.52	0	3392.69
1025	5,8-Decadien-2-one, 5,9-dimethyl-, (E)-	784	A1025	0	1238.13	0	41083.9	4909.62	5111.14	0	0	4566.47	9670.07	2044.18	0	89017.3	72982.8	9323.09	33309.5	0	5568.13	16606.2	133677	0	0	0	0	0	0	0	1346.02	0	0	0	0	0	0	1764.87	115959	0	0	0	1804.82	1398.35	0	0	0	0	1725.21
1028	2,4-Heptanedione	787.205	A1028	39398.3	263598	170113	174727	0	219706	0	465988	350879	376219	0	16049.9	40672.7	14867.2	0	111552	3150.73	0	164200	402231	119633	23519.1	140272	228959	9855.36	0	0	0	0	8756.37	0	197856	0	0	39877.1	127329	2.77694e+06	222780	1283821	39550.2	0	627987	55089.2	0	14566.2	68008.7
1029	2,4-Hexadien-1-ol	786.538	A1029	0	0	11051	46677.9	6649.64	0	0	0	10245.8	21706.3	0	0	313893	0	0	157925	0	0	0	1.33988e+06	0	0	0	0	0	0	0	0	0	0	0	3653.28	0	0	7249.73	0	0	0	0	9872.71	0	0	0	0	0	0
1034	Vinyl butyrate	790.077	A1034	0	0	0	6695.05	6009.68	1629.11	0	4352.19	8548.82	0	0	2280.86	0	9281.79	7575.15	7133.47	0	6819.93	7007.58	5786.24	2283.03	0	6322.54	511.603	0	0	2903.36	159.646	5303.9	0	18362.8	854.244	0	0	3862.83	5852.73	4780.98	825.613	3591.64	4451.84	4354.6	6451.95	0	0	0	0
1036	1-Octen-3-one	790.167	A1036	0	6373.55	0	0	120517	0	0	0	0	6967.25	0	0	0	0	0	0	0	0	0	0	105608	44800.2	34881.2	0	0	59173.2	119787	0	0	0	0	0	0	21518.9	0	0	102864	89859	97504.7	108724	110881	89312.8	22167.7	111633	0	0
1040	5-Cyano-1-pentene	793.273	A1040	54982.4	71463.3	0	109152	56369.4	0	88853.4	142719	78271.4	0	312236	165252	1.15459e+06	456415	200901	868195	0	593916	385361	676876	72990.3	0	49717.3	57834.3	0	27398.3	30324.1	116215	0	0	0	103941	86680.9	18176.8	118354	1.92314e+06	0	0	0	0	0	25232.1	0	0	16453.9	0
1041	Methyl pentyl disulfide	793	A1041	0	7152.28	0	3601.48	3464.5	0	0	3983.54	1776.83	0	0	2561.89	0	0	0	0	0	0	0	0	6302.31	23697.2	5235.62	0	1978.84	31313.8	2915.52	0	0	1036.22	0	0	0	35774.5	0	0	3171.57	4095.8	8231.74	4238.86	3602.64	0	2861.56	6977.05	3045.7	0
1046	Cyclopropanemethanol, 2,2,3,3-tetramethyl-	795.75	A1046	0	0	0	0	0	0	0	0	0	0	0	0	0	2670.47	1129.92	11184.6	0	0	0	6648.71	0	0	0	0	0	0	0	0	0	0	6337.28	0	0	0	958.162	0	0.013	0	0	0	0	0	0	0	0	0
1048	Analyte 1617	795.893	A1048	0	0	0	131.882	0	0	0	1393.67	0	0	0	0	766.636	634.975	638.844	0	1055.4	4585.23	0	1562.83	0	6023.34	0	0	0	3803.96	0	0	9867.84	57864.6	679.24	0	10061.4	2592.24	11494.8	1815.27	1308.14	2181.51	0	0	0	0	0	0	0	0
1051	1-Propene, 1-(methylthio)-, (E)-	799	A1051	0	2731.2	0	0	0	17475.1	0	0	5165.88	0	0	0	0	0	0	0	0	0	0	0	6342.31	5436.48	8489.75	25506.7	0	0	10678.2	7770.77	0	0	0	7948.62	0	0	0	0	0	0	9262.11	0	3786.95	0	0	7464.5	0	0
1052	Nona-3,5-dien-2-ol	799	A1052	8622.68	10450.1	10496.4	21947.4	16585.3	11705.8	12218.6	12121	15662.6	10484.8	8957.43	11155.1	42555.8	39709.3	37726.9	18078	13426	21511.5	24889	42003.5	0	0	7315.93	5190.65	0	0	3828.26	4148.41	0	0	27972.1	7942.02	0	0	21759.3	57219.2	4614.6	3381.46	6449.28	3847.1	2897.26	4870.29	0	0	0	1507.74
1053	Analyte 1626	800.029	A1053	6215.47	22171.9	0	0	0	0	34372.8	9833.53	10182.8	0	1285.06	14334.6	0	0	0	0	2256.71	19517.4	8310.7	0	7450.48	8623.52	1674.03	0	5884.02	10906.9	6896.69	0	0	40158	7004.81	0	9843.46	20285.3	4617.44	2441.61	5136.32	14951.8	0	0	0	0	0	4680.84	0	0
1057	2-Cyclopenten-1-one, 2-methyl-	804.667	A1057	0	0	0	0	0	0	0	0	0	0	0	0	0	0	0	0	0	0	0	0	3852.93	0	11828.1	0	1030.2	0	0	0	0	0	6105.87	0	0	5146.08	0	0	0	0	0	0	0	0	0	0	0	0
1058	2,4-Heptanedione, 6-methyl-	800.75	A1058	0	0	0	0	0	0	0	0	0	0	0	2988.24	0	0	2109.13	0	0	0	1342.71	0	0	0	155.016	0	0	0	0	0	0	0	0	0	0	0	0	1630.79	0	5684.45	0	10074.8	0	195.488	0	33.648	0	2617.53
1061	Succinimide, thio-	802	A1061	72998.1	21290.3	80203.5	66472.9	23102.1	30694.5	32767.6	52249.6	214203	42824.9	3.34041e+07	1.12445e+07	3.8477e+07	3.20062e+07	70901.7	1.62208e+07	1.83795e+07	2.28155e+07	7.43063e+07	1.28615e+07	118531	30483.1	35949.4	36191.7	53959.1	70177.2	160041	56960.5	2.28415e+06	6.95661e+06	6.51937e+06	144127	6.76691e+06	244129	3.08163e+06	1.48549e+07	325038	58891.3	553118	320503	37886.4	103946	146352	169829	337396	73759
1062	Thiazole, 2-ethyl-4,5-dihydro-	802	A1062	0	0	0	0	0	0	0	0	0	0	1.59862e+06	0	2.47916e+06	1.26884e+06	0	0	934531	824405	3.07396e+06	0	0	0	0	0	0	0	0	0	0	0	0	0	0	0	0	456650	0	0	0	0	0	0	0	0	0	0
1063	6-[(1E)-1,3-Butadienyl]-1,4-cycloheptadiene	802	A1063	0	0	0	0	0	0	0	0	0	2267.05	0	0	0	0	0	0	0	0	0	0	0	0	0	0	0	0	0	1342.57	0	0	0	0	0	0	0	0	12264.4	2395.79	3277.91	2586.25	1722.17	8452.81	0	0	0	668.933
1064	2,5,5,8a-Tetramethyl-3,4,4a,5,6,8a-hexahydro-2H-chromene	802	A1064	0	0	0	0	0	0	0	0	0	533.574	0	0	1356.25	4298.36	0	1143.69	0	0	0	2575.56	0	0	462.696	0	0	0	0	0	0	0	0	0	0	0	0	0	0	0	0	0	0	0	0	0	0	0
1066	2-Pentenal, 2,4,4-trimethyl-	804.625	A1066	0	0	0	0	0	0	0	0	0	0	0	0	0	0	0	0	0	0	0	7088.52	0	0	0	0	0	0	0	0	0	0	4513.59	0	0	0	0	0	0	0	0	0	0	0	0	0	0	0
1067	2-Cyclopenten-1-one, 2-methyl-	804.5	A1067	0	0	0	0	0	0	0	0	0	0	0	0	0	0	0	0	0	0	0	0	0	0	0	0	0	0	0	0	0	0	0	0	0	0	0	0	0	29729.7	0	29853.6	29713.6	0	0	29667.6	8118.28	23657.3
1068	2-Cyclopenten-1-one, 2-methyl-	805	A1068	0	9171.51	0	0	0	0	0	8019.86	11413.1	9569.96	0	0	0	0	0	0	0	3208.89	0	0	0	0	0	0	0	0	0	0	0	0	0	0	0	0	0	0	0	0	18693.3	0	0	0	0	0	0	0
1069	1-Methyl-pyrrolidine-2-carboxylic acid	805.75	A1069	0	0	0	0	0	0	0	0	0	0	0	0	0	0	0	0	0	0	0	0	0	0	0	0	29972	0	0	0	0	0	0	0	0	0	0	0	0	4849.88	0	0	5062.83	0	49636.4	37225.6	0	2198.49
1070	3-Ethylcyclopentanone	808	A1070	44981.4	196153	58716.1	261463	977911	70654.5	172417	149522	278258	145648	194726	262064	364416	305008	897326	803952	148300	527923	700822	640508	132938	135583	186317	79454	11207.3	40006.5	90888.4	176242	83519.1	305481	271784	146902	44241.9	35399	127902	326266	1.35209e+06	935478	1.52037e+06	1.32951e+06	1.30649e+06	1.14217e+06	256633	323724	29656.1	314685
1072	Analyte 1651	803.5	A1072	0	0	0	0	0	0	0	703.818	0	0	2955.36	0	0	21577.1	8950.32	0	0	3330.59	4085.59	3860.01	0	0	662.533	0	0	0	929.79	978.261	0	0	1020.43	0	0	0	0	737.496	3284.01	1915.79	932.371	0	0	1772.07	0	0	0	0
1074	2-Penten-1-ol, 4-methyl-	808.667	A1074	0	8096.07	0	0	0	0	0	0	11991.4	0	0	0	0	0	0	0	0	0	0	0	0	0	0	0	0	0	0	0	0	0	0	0	0	0	0	0	9764.26	6772.19	0	0	0	13587.7	10193	0	7372.84	0
1075	2-Pentenal, 2,4,4-trimethyl-	808	A1075	0	0	0	0	1857.61	23639.9	29464.5	6751.8	3684.43	13970	0	0	63084	826184	142363	1091.95	46132.4	130727	24028.3	3722.09	0	0	0	0	0	0	0	0	0	0	0	0	870.282	0	0	0	0	0	0	0	0	0	0	0	0	0
1077	N-Methyl-L-prolinol	806	A1077	5606.77	0	2427.55	0	0	0	0	0	0	0	74950	0	0	0	182797	0	70580.7	91497	0	0	0	8024.39	0	0	0	34852.5	7197.38	0	49367.4	0	26939.1	0	128758	42104.1	39458.4	45797.1	0	0	0	0	0	0	0	0	0	0
1090	2-Oxooctanoic acid	811	A1090	0	0	0	0	0	0	0	0	0	0	0	0	0	0	0	0	0	0	0	0	0	0	0	0	0	0	0	0	0	0	0	0	0	0	0	0	52316.4	27101.9	32362.7	0	40549	41351.4	7900.1	0	2217	4740.81
1091	3-Hexen-1-ol, acetate, (Z)-	811	A1091	0	0	0	0	0	0	0	0	0	0	5176.58	0	0	0	0	0	0	0	0	0	11478	0	0	0	0	0	0	0	10477.3	3851.73	0	2091.08	4011.98	0	0	0	0	0	0	0	0	0	0	0	0	0
1093	Analyte 1676	811.321	A1093	0	1880.51	2338.91	0	71.411	1221.2	1303.03	65.86	0	0	1570.95	2233.39	0	3341.23	0	0	0	0	0	15703.8	553.215	428.978	255.139	0	0	0	0	0	0	0	1225.45	0	1027.14	0	0	0	1121.86	469.85	861.037	1022.01	0	1710.33	0	376.51	0	515.189
1095	Analyte 1678	811	A1095	12379	5974.23	1738.26	2824.97	0	11251.3	12648	12000.6	0	0	6859.64	0	4947.74	69370.4	26105.3	6095.45	12737.2	16938.3	3769.91	0	0	0	0	0	0	0	800.585	0	0	0	7778.08	0	0	1020.09	1278.6	11442	0	0	0	0	0	0	0	0	0	0
1098	2-Hexenal, 2-ethyl-	815.091	A1098	0	0	0	0	0	0	0	0	0	0	16571.2	0	0	290648	0	0	0	18307	0	643780	0	0	0	0	0	0	0	0	0	0	0	0	0	0	0	0	0	0	0	0	0	0	0	0	0	0
1099	Butanoic acid, 2-methyl-	813.188	A1099	36843.4	100564	568186	646935	123353	108916	0	46969.1	551275	0	0	0	0	470931	272766	1.55934e+06	15369.7	167928	713187	0	23107.9	8212.3	0	11014.4	0	2773.72	86706	944016	0	11781.8	159366	32658.9	0	21958.5	527321	172375	92102.1	318378	0	2.01683e+06	475657	233368	8940.7	0	8998.89	61553.1
1102	Bicyclo[7.1.0]decane	814	A1102	0	0	1690.01	1503.2	0	0	0	0	0	0	3755.15	0	3976.47	3512.28	0	3429.98	0	0	3367.03	3204.26	1552.59	0	0	0	0	0	0	0	1939.49	0	0	0	0	0	0	0	1515.33	0	1379.25	1866.76	0	0	0	0	0	0
1107	Cyclohexanone, 3-methyl-	815.222	A1107	0	152.116	0	0	545.354	0	3914.27	0	714.433	0	4239.35	3024.68	0	0	5815.85	7639.17	1509.36	9114.7	0	9821.15	209.018	0	0	0	361.53	0	0	2615.38	0	0	3201.91	358.016	770.854	527.5	0	0	1282.29	571.825	1232.1	5405.5	0	0	0	0	0	0
1110	1-Octyn-3-ol, 4-ethyl-	816.64	A1110	0	0	0	0	5552.95	0	6553.57	0	0	0	0	0	44592.4	55192.3	8103.18	37710.6	0	15150.5	23168.4	0	5426.09	0	7391.94	1427.32	0	0	0	0	0	0	16262.1	0	0	0	0	0	0	0	0	0	0	6609.75	0	5700.06	0	2564.97
1111	Bis(2-methylphenylthio)-methane	814.833	A1111	0	60111.2	0	82381.7	0	23782.3	0	0	10857.5	0	0	0	15144.4	0	0	13202.8	5049	0	0	14674.4	0	0	0	0	0	16893.3	0	0	0	0	0	0	0	0	0	7346.31	0	0	0	0	0	25272.6	0	44537.2	0	0
1112	Thiazole, 4,5-dihydro-2-methyl-	817	A1112	0	0	0	0	0	0	0	0	3477.63	0	6806.79	441.752	27408.8	17639.9	0	4130.8	2851.35	6310.52	21694.6	0	867.249	0	0	0	0	0	0	0	0	1682.2	2460.17	0	611.655	0	0	3178.15	0	0	0	2031.34	0	0	0	2222.26	0	0
1113	2,6-Nonadienal, (E,E)-	817	A1113	0	5031.55	0	0	1267.28	0	0	0	0	0	0	3007.81	0	0	0	0	0	0	0	0	1439.16	8796.48	0	0	0	10984	1725.82	0	0	1904.75	0	0	0	11303.5	0	0	0	0	0	0	0	0	0	0	0	0
1117	Butane, 2-methyl-3-(methylthio)-	820	A1117	0	0	0	0	0	0	0	0	0	0	0	0	0	0	0	0	0	0	0	0	0	0	0	0	0	0	0	0	0	0	0	0	0	0	0	0	25209.9	7023.89	14348.9	10414	0	0	0	0	0	0
1118	7-Exo-ethyl-5-methyl-6,8-dioxabicyclo[3.2.1]oct-3-ene	820	A1118	0	0	8140.28	35680.6	0	0	45030.6	0	0	0	0	0	101378	352174	205756	198847	134998	0	0	2271.41	0	0	0	0	0	0	0	0	3095.32	11360	0	0	0	0	22266	0	0	0	0	0	0	0	0	0	0	0
1120	Analyte 1710	820.462	A1120	1451.54	0	0	0	0	0	0	0	0	0	0	0	0	0	0	0	0	0	0	0	0	3145.88	0	0	16569.7	3451.5	0	0	0	1800.79	0	0	0	2243.27	0	0	0	0	0	0	0	0	2111.35	3423.29	0	6594.24
1123	Carbonyl sulfide	822.667	A1123	0	0	0	0	0	0	0	192816	2.47732e+06	0	0	3.7814e+06	0	0	0	2.10685e+06	65097	3.86701e+06	0	1.87051e+06	0	0	0	0	0	0	0	0	0	0	0	0	0	221527	0	0	0	0	0	0	0	0	0	0	0	0
1125	1,2-Dimethyl cyclopropene	822.538	A1125	0	0	0	0	0	0	0	0	0	0	59143.9	53278.3	10314.6	74059.8	317530	0	0	340181	0	0	0	0	0	0	0	0	0	0	0	0	6843.02	0	0	7708.19	0	0	0	0	78749.2	80307.9	0	66675.1	0	0	0	0
1127	7-Exo-ethyl-5-methyl-6,8-dioxabicyclo[3.2.1]oct-3-ene	821.4	A1127	0	22527.5	0	0	0	0	0	50302.2	34936.5	0	0	101628	0	0	0	0	0	0	253120	0	0	0	0	0	0	1800.19	0	0	0	0	0	0	0	0	0	0	0	885.521	1829.92	0	0	3597.95	0	0	0	0
1128	L-4-Hydroxy-3-methoxyphenylalanine	824.25	A1128	0	0	0	0	0	0	72503.5	107095	36900.3	0	0	50836.3	0	0	0	0	0	0	26041.9	0	0	0	0	0	0	0	0	0	0	0	0	0	0	0	0	0	0	0	6562.31	550442	0	0	0	0	87501.5	0
1134	3-Octen-2-one	825.925	A1134	17161.5	16106.1	5782.81	8549.7	0	0	0	21349.6	18141.8	8363.8	26827.2	0	23801.6	26528.8	0	17032.6	0	0	16614.6	42498.2	74809.6	209719	0	0	20976.3	73951.7	0	22354.9	0	0	0	0	0	21975.5	5609.06	15970.2	214813	148058	0	0	130169	0	158093	121325	36727.8	40341.1
1135	7-Exo-ethyl-5-methyl-6,8-dioxabicyclo[3.2.1]oct-3-ene	825.25	A1135	0	1220.9	0	0	0	0	0	0	0	0	0	0	0	0	0	0	0	83649.5	0	0	0	0	378.252	0	1959.78	13858.1	0	0	0	0	0	2679	0	6069.37	0	18906.5	0	0	8528.24	0	0	0	0	0	0	0
1136	Analyte 1729	826	A1136	0	0	0	868.109	871.358	872.961	0	0	950.991	0	0	1201.46	1169.26	1402.85	1298.67	1033.44	0	1426.8	1149.2	1171.58	845.402	0	0	765.171	0	974.239	0	0	0	1020.45	0	0	0	868.854	933.912	0	0	0	0	0	0	0	0	0	0	0
1138	Pyrimidine-2,4(1H,3H)-dione, 5-amino-6-nitroso-	831.063	A1138	2.04357e+06	0	131267	0	0	0	0	0	0	158762	0	0	0	0	0	0	0	0	0	0	6.17546e+06	796581	0	0	0	0	0	0	257198	121636	1.88942e+06	0	593270	0	0	292415	0	0	0	0	0	0	2.27388e+06	726738	0	0
1139	Hydroperoxide, 1-methylbutyl	830.091	A1139	0	8282.76	0	0	0	0	0	0	0	0	0	0	0	0	0	0	0	6703.62	0	0	0	0	0	0	0	0	0	0	0	0	0	0	0	0	0	0	0	0	0	0	0	0	6724.76	0	0	0
1142	Analyte 1741	829	A1142	0	0	0	890.2	0	1476.66	0	0	0	0	0	1978.45	0	0	0	0	0	0	0	0	0	608.174	0	748.851	0	800.472	0	0	0	1083.32	0	0	1300.3	0	0	0	0	0	701.576	0	0	0	0	0	0	0
1143	Ethanone, 1-(2,4,6-trimethylphenyl)-	829.071	A1143	1130.7	0	0	920.088	0	0	1105.27	723.686	0	0	6234.35	5502.39	6021.27	6290.98	3304.47	3274.81	3981.7	19644.6	5151.08	9393.57	436.512	0	596.935	0	0	0	1274.77	1257.9	16202.3	3600.15	5203.2	0	2022.5	0	29493.6	46200.1	798.133	1250.42	150.187	0	0	486.523	0	1143.98	0	678.682
1147	cis-2-Nonene	833	A1147	0	0	0	0	0	0	0	0	0	0	0	0	0	0	0	0	0	0	0	0	0	0	0	0	0	0	0	0	0	0	0	0	0	0	0	0	0	0	0	0	0	0	0	0	0	0
1148	2-Furanmethanol, acetate	832	A1148	0	9183.23	0	29188.4	0	0	0	0	0	6691.74	14217.8	0	0	0	0	95063.5	0	0	8959.77	13279.3	0	0	0	0	0	0	0	14753.8	0	0	0	0	0	0	0	6037.02	6409.75	0	0	0	0	0	0	0	0	0
1149	2-Heptyne	831.875	A1149	3199.59	4103.59	0	0	0	0	0	5677.19	5603.44	3257.1	0	7897.2	0	0	0	0	0	0	0	0	6483.35	4293.71	3335.91	0	0	6194.19	4521.94	3287.3	0	5661.42	0	0	0	4695.28	0	0	3556.49	3497.93	3577.76	3702.78	3757.5	6594.17	3281.53	4041.53	0	0
1152	Propane, 1-(ethenyloxy)-2-methyl-	832.25	A1152	0	6898.12	12178.7	0	0	13667.7	0	0	0	27871.9	0	0	0	0	15672.4	0	0	0	0	0	0	0	0	0	0	0	0	0	0	0	0	0	0	0	0	0	0	0	19164.8	0	19148.3	0	0	0	12326.3	0
1153	2-Hexen-1-ol, acetate, (Z)-	831.625	A1153	1409.54	0	0	3070.56	0	1601.58	7855.62	0	0	0	0	0	0	22551.9	5954.02	25277.4	0	0	0	0	0	0	0	0	0	0	0	0	0	0	0	0	0	0	0	13177.1	0	0	0	0	0	0	0	0	0	0
1154	3-Hexen-1-ol	831.893	A1154	0	0	2756.64	0	0	0	0	0	2589.14	3631.74	5323.61	2960.41	35514	0	0	0	4205.61	11114.2	2504.1	45489.7	0	0	0	0	0	0	1560.04	2960.98	1340.01	0	0	2496.76	2726.12	0	3687.18	0	0	0	0	0	0	0	0	2183.6	0	0
1156	Analyte 1761	835	A1156	0	0	0	0	0	0	0	0	0	0	0	0	0	0	0	0	0	0	0	0	0	0	0	0	0	0	0	0	0	0	0	0	0	0	0	0	2727.62	2417.34	0	3583.32	4197.06	1484.72	0	0	0	1186.82
1158	Analyte 1763	836.875	A1158	0	0	0	0	0	0	0	717.808	0	0	9951.8	0	0	0	4535.85	0	738.703	4846.64	5753.92	5597.54	717.389	0	854.578	0	0	0	2932.11	0	0	0	0	0	0	0	0	0	0	892.458	774.157	0	0	0	0	0	0	799.55
1160	Methanamine, N-(phenylmethylene)-	838	A1160	4454.67	12999	0	0	2921.55	0	0	8721.89	0	0	0	9162.5	0	0	1272.91	0	0	0	8401.87	1272.01	10371.7	21146.1	1016.61	0	923.206	30363.9	0	0	0	1496.86	724.628	877.645	0	2820.74	1584.92	0	0	0	0	0	0	0	0	0	0	0
1162	Analyte 1772	838	A1162	0	0	0	0	0	0	0	0	0	0	0	0	0	0	0	0	0	0	0	0	0	0	0	0	0	0	0	0	0	0	0	0	0	0	0	0	2065.85	0	1262.14	1932.74	1353.41	3088.89	0	0	0	849.049
1164	1-Nitro-2-methyl propene	840.455	A1164	0	0	0	101906	0	0	0	0	0	0	0	0	913064	300082	0	0	0	0	0	0	0	27939	0	0	0	0	7090.8	25060	0	121867	0	14576.5	0	0	61390	0	0	0	0	0	0	0	0	0	0	0
1166	Heptanonitrile	841	A1166	0	2061.87	0	0	0	0	0	0	0	0	8014.79	16007.8	15410.1	15161.7	0	0	0	0	0	0	4124.8	0	0	0	0	1104.33	0	0	0	41834	0	0	15290.1	0	0	10828.5	0	2638.66	0	0	0	0	0	3366.77	1358.63	0
1167	Analyte 1779	841	A1167	0	0	2898.2	7397.72	0	0	3080.22	0	0	18486	0	0	0	0	0	0	0	0	0	0	0	0	0	0	0	0	0	4571.85	0	0	0	0	0	0	0	0	0	0	16966.5	0	0	0	0	0	0	0
1169	Analyte 1781	839.105	A1169	6790.49	0	2854.91	5526.75	0	0	0	0	0	0	18177	12865.1	0	0	5177.18	18784.9	0	10362.8	6587.76	0	0	0	0	0	0	0	0	0	0	0	10567.6	0	0	0	2413.03	0	0	0	0	0	0	0	0	0	0	3545.7
1170	1-Hexene, 4-methyl-	841.333	A1170	5416.94	6037.64	1413.45	10649.4	5353.53	0	4796.5	5376.47	5946.9	0	11213.3	0	14636.9	16278.3	6956.51	13192.9	12470.5	9231.35	11997.5	14424	0	0	0	16654.7	0	0	0	17077.8	2157.68	8153.28	0	0	9449.8	0	0	0	4268.52	0	0	10286.4	4439.46	47880.7	9547.21	3936.12	3374.32	0
1172	Analyte 1784	841	A1172	11553.8	4030.58	5287.4	10993.8	4308.12	6199.12	4682.74	4314.16	4545.67	5849.11	40962.5	18708.5	38471.6	26410.1	11989.2	32544.4	7725.52	18841.7	11654.5	35446.1	12744.5	3097.88	7839.95	7766.38	7454.25	1274.01	16122.3	3932.34	62195	8355.65	15143.9	5103.7	3444.72	4629.69	21557.6	65717.3	1990.59	1755.12	3362.01	7156.24	4133.96	4585.32	7365.43	33623.6	3533.02	5463.06
1173	2,3-Dioxabicyclo[2.2.1]heptane, 1-methyl-	840.854	A1173	0	1049.6	1321.01	4251.95	6995.2	816.056	2417.22	1040.23	6815.74	6043.08	0	936.886	6954.2	2078.33	2258.3	23524.2	862.509	1614.19	6484.69	21421.5	0	0	4110.41	0	0	0	0	1903.76	0	513.187	1138.42	0	0	928.833	0	1298.55	5158.47	2933.48	2286.82	13507.4	13525.2	2828.64	0	0	0	2109.09
1176	2-Pentenal, 2,4,4-trimethyl-	843.182	A1176	0	0	0	115853	17889.1	0	0	93037.2	0	0	0	0	0	0	0	0	273969	0	0	0	0	0	19591.7	0	0	0	0	0	0	0	0	0	0	0	0	0	0	0	0	0	0	0	0	40488.5	0	0
1179	1-Butene, 4-isothiocyanato-	844	A1179	0	0	0	0	0	0	0	4659.09	0	0	0	27908.6	0	14448.5	0	7032	0	10304.2	0	0	0	0	0	0	0	0	0	0	6871.3	0	4522.46	0	8487.67	0	0	0	0	0	0	0	0	0	0	0	0	0
1186	Propanenitrile, 3,3'-oxybis-	847.727	A1186	0	21478.3	19072.2	0	27208.4	23654.1	11711.4	19496.2	38845.1	33720.2	0	0	31053.3	0	0	0	11045.4	0	40439	0	0	0	25117.4	22641.8	12968	0	0	0	0	0	0	26543.8	0	0	10527.4	0	29134.6	17069.5	11326.8	13022.5	21198.1	18679.4	7396.96	4439.26	5601.09	14091.2
1187	3-Hexanol, 4-ethyl-	847.9	A1187	0	0	0	0	4842.37	0	0	31958.5	0	0	0	0	0	0	0	0	0	32522.5	0	0	6121.66	0	28116.2	0	0	0	0	14994.6	0	0	0	0	0	0	0	0	0	0	0	0	0	5085.24	0	0	0	0
1188	4,6-Dimethyl-5-nitromethylheptan-3-one	847.143	A1188	0	0	1375.03	0	0	0	1364.52	0	0	0	10513.7	2543.16	25637.5	24948.8	1687.27	8402.62	4326.72	2962.81	0	31771.3	0	0	0	0	0	0	0	0	0	0	5045.56	0	0	0	1335.76	13342.3	0	0	0	0	0	0	0	0	0	0
1189	1-Propene, 1-(methylthio)-, (E)-	847	A1189	0	26618.5	0	5245.73	46883.2	92703.6	0	46713	61256	20222	0	0	0	0	0	0	0	0	0	0	39490.7	25259.2	16891.7	135249	4767.9	30378.8	93299.6	28908.5	0	0	0	29666.6	0	0	0	0	9624.1	0	20357.8	0	0	10981	0	19955.4	0	0
1193	4-Hepten-3-one, 5-methyl-, (E)-	850.778	A1193	0	0	104304	101947	18459.8	16944	143101	0	0	35661.8	80478.6	0	128512	0	0	46184.4	94030.2	0	87174.4	0	0	0	0	0	0	0	0	0	283516	0	252975	50584.1	0	0	0	316086	0	0	318462	0	31760.5	31586.4	0	0	0	0
1196	Butane	850.15	A1196	0	0	0	0	8049.34	0	0	0	0	0	0	0	229217	0	75504.6	0	62009.9	30852.2	0	249476	0	727108	0	9391.92	0	15626.9	0	0	0	0	139903	52022.3	0	0	0	0	0	0	0	0	0	0	0	0	0	0
1198	Octane, 2,7-dimethyl-	850	A1198	0	0	0	0	0	0	0	0	0	0	0	0	0	0	0	0	0	0	0	0	0	0	0	0	0	0	0	0	0	0	0	0	0	0	0	0	4360.51	2344.24	2735.2	0	2220.46	3065.02	0	0	0	0
1201	Furan, 2-methyl-	853	A1201	3629.12	37181.9	3698.59	19119.2	69314.7	29206.3	20476.3	36270	38080.4	14192.2	27830.6	43908.9	0	37205.1	38827.3	38853.9	22475.7	72180.1	48535.4	34559.9	13377.4	10172.8	21752.1	30340.9	3068.37	14366.2	33599.7	28766.1	21919.1	41308	25381.2	32615.1	16653.2	16711.1	12398.7	24756.1	23312.8	12701.7	28112.2	12755.9	13958	21059	8216.2	9866.44	2223.09	8077.31
1204	Ethanone, 1-(3-ethylcyclobutyl)-	853.882	A1204	0	0	0	0	0	0	0	0	0	0	6055.81	2261.16	28109.1	0	0	4436.94	3769.92	2643.91	0	22195.5	0	0	0	0	0	0	0	0	0	0	2475.42	0	0	0	1608.47	37037.4	0	0	0	0	0	0	0	0	0	0
1205	Analyte 1828	856.947	A1205	0	27744.1	0	0	0	0	0	0	42241.6	0	2392.3	0	0	1646.73	6437.29	0	0	0	7378.94	1025.27	0	492.216	0	0	0	0	1875.24	1031.79	0	0	3755.31	40691.6	0	0	2243.29	0	6723.56	1721.41	0	0	0	962.882	0	0	0	0
1209	4-Hepten-3-one, 5-methyl-, (Z)-	858.143	A1209	0	0	0	0	0	17284.8	214774	220232	0	0	0	0	37581.5	2865.05	0	3621.78	85316.3	99478.2	253828	9017.27	0	0	0	0	0	0	0	0	544445	0	0	0	0	0	0	0	0	0	0	0	0	0	0	0	0	0
1212	Propanoic acid, 2-oxo-	859.643	A1212	0	0	23011.9	10260.9	0	6831.48	11858.2	0	0	0	0	0	0	0	0	0	14901.4	0	6991.24	0	0	0	0	0	0	0	0	0	0	17334.9	0	0	0	0	0	0	0	0	0	5557.15	0	0	0	0	0	0
1220	Analyte 1850	859	A1220	0	2443.92	0	0	5904.92	0	0	788	2773.03	0	0	855.487	0	0	0	0	0	0	0	0	2963.82	0	1439.35	0	0	0	3017.6	0	0	529.311	0	0	0	895.38	0	0	0	0	0	0	0	0	0	0	0	0
1222	4-Heptanol	862	A1222	0	0	664.149	0	1854.25	1015.52	0	2986.32	0	0	0	0	0	0	6248.02	0	0	5841.37	0	0	0	0	1845.05	0	0	0	0	0	0	0	0	1135.45	0	0	0	0	0	0	0	0	0	0	0	0	0	0
1223	1,2-Nonadiene	862	A1223	0	0	0	0	0	0	0	0	0	0	0	0	0	0	0	0	0	0	28194.4	0	0	0	0	0	0	0	0	0	0	0	0	0	0	0	0	0	0	0	0	0	0	0	0	0	0	0
1225	3-Heptanone, 4-methyl-	862	A1225	0	0	0	3086.82	0	1265.05	1620.12	0	0	0	0	5256.6	0	691.743	0	0	3236.46	0	0	2143.52	0	0	0	0	0	0	0	0	0	0	0	0	0	0	0	0	0	0	0	0	0	0	0	0	0	0
1233	1,3,6-Octatriene, (Z,E)-	865	A1233	0	0	0	0	12556.5	0	0	0	0	0	0	0	0	0	0	0	0	0	0	0	6578.62	0	0	0	0	7142.7	0	0	0	0	0	0	0	0	0	0	12041	0	10088.2	7110.56	5702.76	0	0	0	0	0
1234	9-Tetradecen-1-ol, acetate, (E)-	865.375	A1234	0	0	0	0	0	0	0	0	0	0	0	0	0	0	0	0	0	0	0	0	0	0	0	0	0	0	0	0	0	1689.76	2383.7	0	0	0	0	3905.56	0	0	0	0	0	0	0	0	0	0
1235	2,4,4-Trimethyl-1-pentanol	865	A1235	0	0	0	0	0	0	0	0	0	0	8285.8	7138.08	42956.6	0	0	0	0	3492.89	0	0	0	0	0	0	0	0	0	0	0	0	0	0	0	0	0	0	0	0	0	0	0	0	0	0	0	0
1238	Pyridine, 2-pentyl-	865	A1238	0	0	0	0	0	0	0	0	0	0	0	0	0	0	0	0	0	0	0	0	0	4585.96	1074.97	0	1154.35	1968.08	0	0	0	0	0	0	0	0	0	0	3570.06	0	2793.79	2150.24	3262.13	0	2085.25	1956.41	0	0
1240	2-Pentenal, 2,4,4-trimethyl-	869	A1240	0	0	0	0	0	0	0	0	0	0	0	0	0	0	0	0	0	0	0	0	0	0	0	0	0	0	0	0	0	0	0	0	0	0	0	0	0	0	8050.58	0	88498.3	0	16970	87180.9	0	0
1242	2,3-Nonadiene	868	A1242	0	0	0	0	0	0	0	0	149380	75028.6	0	0	0	0	0	0	28088	0	0	0	0	0	0	0	0	0	0	0	0	0	0	0	0	0	0	0	0	130182	0	0	0	80058.1	0	0	0	33104.9
1243	2,3-Pentadiene	868	A1243	0	0	0	0	0	0	0	0	0	0	0	0	0	0	0	0	0	0	0	0	0	63711.5	0	0	0	0	0	93131.9	0	113141	49277.7	0	70564	0	0	0	0	0	0	0	0	0	0	0	0	0
1244	trans-1-Butenylcyclopentane	870.65	A1244	0	20046	2062.47	12145.6	81336.7	14313.6	6263.84	4967.91	0	1221.75	0	34084.6	62056.6	12111.7	36810.2	24234.3	0	17341.1	11262.6	85273.7	20067.3	8916.81	9922.05	10244.8	3240.58	14038.9	13711	0	14935.3	48517.1	0	14257.3	21750.2	15615.5	5086.27	18015.4	39570.9	19423.5	46907.2	20289.8	17212.3	29630.3	30394.7	29647.1	5234.78	8309.02
1245	2,2-Dimethylpropanoic acid, tridec-2-ynyl ester	868	A1245	0	0	0	1431.55	0	0	0	0	0	1377.26	0	0	0	6315.41	0	0	0	0	0	13192.3	0	0	1420.91	0	0	0	0	0	0	0	1795.68	0	0	0	0	0	1630.73	0	1210.52	1936.35	0	0	0	0	0	1239.72
1249	Analyte 1895	869.714	A1249	0	0	13859	39983.4	0	37025.2	0	0	0	0	0	79991.1	0	107085	25540.7	0	0	37633	0	0	0	0	0	0	0	0	0	0	0	24608.5	0	6818.49	0	0	25895.9	0	0	0	0	0	0	0	0	0	0	0
1252	Cyclopropanemethanol, ŕ,ŕ-dimethyl-2-methylene-	871.75	A1252	0	0	0	0	0	0	0	0	0	0	0	0	25056.4	26025.3	0	0	0	3732.64	0	33567	0	0	0	0	0	0	0	0	0	0	0	0	0	0	0	0	0	0	0	0	0	0	0	0	0	0
1255	Analyte 1901	871	A1255	0	0	0	1005.4	1269.98	0	0	0	938.227	961.308	0	0	2996.55	1405.51	972.486	8428.72	0	0	1753.27	4580.49	0	0	0	0	0	0	0	0	0	0	0	0	0	0	0	0	0	0	0	962.873	803.581	0	0	0	0	0
1258	trans-7-Methyl-3-octene	876.4	A1258	0	14386.2	0	0	0	0	0	66623.3	0	0	0	0	1.75566e+06	456365	129847	0	0	208409	0	0	0	0	0	6367.09	0	0	0	0	0	0	84171.4	0	0	0	0	0	0	0	46818.9	0	0	0	0	0	0	0
1262	Bicyclo[2.2.1]heptan-2-ol, 1,3,3-trimethyl-, (1R-endo)-	874.15	A1262	4226.03	1246.04	4026.6	0	0	1826.38	3404.4	0	0	2449.53	4522.16	0	3227.2	1704.88	0	0	0	4970.06	0	912.284	0	0	0	0	0	1013.2	0	0	2039.09	2004.47	0	1985.18	0	1097.38	0	0	0	0	0	0	0	0	0	0	0	0
1263	3-Amino-5-t-butylisoxazole	874	A1263	1153.39	3801.32	1377.02	2055	2539.78	573.44	0	2528.64	2084.66	1733.61	1943.31	3507.25	1739.54	3072.54	3142.71	4237.99	1127.14	2360.59	1454.87	3094.48	3302.96	3453.43	3398.15	1021.77	1436.15	4508.7	2046.99	2166.65	2364.32	5223.91	3878.43	3700.96	4209.19	3094.34	879.492	3562.63	1463.98	2892.93	2458.23	2733.44	2607.28	715.626	1020.93	1162.94	909.879	1940.16
1264	Analyte 1914	874.706	A1264	0	0	0	0	0	0	0	0	0	0	0	0	0	0	0	0	0	4019.85	885.972	0	0	0	0	0	0	0	0	0	21344.5	0	0	0	5330.7	1222.19	14415.5	11382.1	0	0	0	0	0	0	0	0	0	0
1269	1,2-Dimethylpyrrolidine	877	A1269	0	0	0	0	0	0	0	0	0	0	0	0	6674.57	13051.4	0	0	12133	7227.62	0	0	0	0	0	0	0	0	0	0	0	0	0	0	0	0	12066.1	14968.1	0	0	0	0	0	0	0	0	0	0
1270	Nonanoic acid, 2-oxo-, methyl ester	877	A1270	0	0	0	0	3172.07	0	0	0	0	0	0	0	0	0	0	0	0	0	0	0	0	0	0	0	0	0	0	0	0	0	0	0	0	0	0	0	5018.93	0	0	5002.43	5439.02	5146.98	3684.64	2911.08	0	0
1274	4-Undecene, 10-methyl-, (E)-	879.5	A1274	0	0	0	0	0	0	0	0	0	0	3604.51	0	0	0	0	0	2374.86	8716.26	0	33274.7	0	0	0	0	0	0	0	0	0	0	2751.48	0	0	0	0	0	0	0	0	0	0	0	0	1626.29	0	0
1276	Analyte 1931	880	A1276	0	0	0	0	0	0	0	0	0	1121.54	0	0	0	0	0	0	0	0	0	1757.68	0	0	0	0	0	0	0	0	0	0	0	0	0	0	0	0	1875.38	1185.35	2304.96	2577.17	1210.93	0	1199.39	2361.56	0	0
1284	Thiophene, 2-butyl-5-ethyl-	883	A1284	0	0	1258.47	1025.76	0	0	0	0	0	0	0	1752.11	24526.2	2807.58	0	730.932	2540.13	1391.13	0	3778.44	0	0	0	0	0	0	0	0	0	0	0	0	0	0	905.522	4663.64	0	0	716.159	0	0	0	0	0	0	0
1290	Benzaldehyde	885.571	A1290	0	0	9486.95	0	39921.5	0	0	23926	28410.1	0	0	0	0	0	0	0	0	0	3062.34	0	0	19410.2	0	0	0	15271.8	0	0	0	0	0	0	0	0	0	0	0	0	0	0	0	0	0	0	0	0
1291	2-Cyclohexen-1-one	886	A1291	0	0	0	0	0	27770.9	17750.5	0	0	0	23851.3	32301.1	0	0	35878.4	233199	25342.6	59099.7	0	0	0	0	0	27760.5	7035.19	0	0	0	25243.8	39960.6	29426.2	39966.4	23739.8	18958.1	28606.6	0	0	0	0	0	28602.1	28516.2	20279.6	0	6447.08	0
1293	Benzoyl bromide	885.4	A1293	16185.9	10367.2	0	0	62527.1	0	5483.91	8686.03	50161	13438.3	0	0	0	0	0	0	0	0	183636	0	0	7840.77	11670.6	0	0	0	7060.65	0	0	0	0	0	0	0	0	0	12685.4	16327.6	17602.9	17961.9	0	0	0	11437.9	0	10875.9
1294	4-Hydroxy-4-methylhex-5-enoic acid, tert.-butyl ester	887.286	A1294	0	0	0	0	0	0	0	0	0	0	0	0	0	16651.5	0	0	1842.76	0	0	0	0	0	0	0	0	0	0	0	0	0	2181.21	0	0	0	0	15090.9	0	0	0	0	0	731.947	0	0	0	0
1296	Sulfide, methyl 1-methyl-2-butenyl	886	A1296	0	3925.4	0	0	5275.01	0	0	0	3915.47	558.122	0	1111.92	0	0	0	0	0	0	0	0	0	0	0	0	0	0	1919.54	0	0	2448.05	0	0	0	0	0	0	0	0	0	0	0	0	0	0	0	0
1300	Cyclooctyl alcohol	888.813	A1300	0	7888.2	0	0	18496.9	0	0	0	8636.39	9775.91	0	0	0	0	0	4432.77	0	0	8615.84	0	8892.43	0	8635.71	0	0	0	0	6222.85	0	0	0	0	0	0	0	0	12820.1	12567.3	0	8384.97	0	8260.7	0	9867.08	0	0
1302	Analyte 1968	889.25	A1302	0	3634.2	0	0	0	0	0	0	0	0	1175.04	0	0	2994.93	0	0	818.289	1405.93	0	0	0	0	0	0	0	0	2029.63	4914.13	0	0	0	5408.03	0	0	1994.99	0	0	0	0	0	0	0	0	0	0	700.827
1305	Analyte 1971	889	A1305	593.144	0	0	0	3074.68	0	0	297.721	0	801.679	0	0	0	0	735.933	0	0	0	0	0	842.559	2387.84	0	0	389.404	617.678	643.964	682.693	0	360.559	0	0	0	462.62	0	0	6306.75	6448.61	5527.8	5654.75	4942.43	3572.58	1647.09	1588.11	728.328	3296.82
1306	trans-7-Methyl-3-octene	894.5	A1306	0	0	0	0	0	0	0	0	0	0	0	218549	0	0	0	57902.2	0	0	0	0	0	0	0	0	0	0	0	0	0	0	0	0	0	0	0	0	0	0	0	0	0	0	0	0	0	0
1309	3,5-Heptanedione, 2,2,6,6-tetramethyl-	892	A1309	1272.47	1025.12	0	1483.93	3013.12	0	0	0	5253.06	4710.83	0	0	0	0	0	0	0	0	0	959.572	0	792.122	4570.8	0	0	0	0	3393.2	0	0	0	0	0	0	0	0	6528.61	11357.3	9644.29	4426.78	8092.28	2315.31	1998.3	1476.85	0	3022.62
1315	1-Cyclooctene, 3-bromo-	895.115	A1315	0	0	0	0	0	0	20420.2	0	0	23352.7	0	0	0	0	0	0	0	0	0	0	17061.4	6351.95	33794.8	11556.4	0	0	13550.9	38635	0	10696.4	15041.5	0	3740.16	6772.53	0	0	51219.1	36488.4	80800.6	56167.9	56712.4	41282.2	18148.3	0	0	62521.8
1317	2-Octen-1-ol, (E)-	892.462	A1317	0	0	38858.5	0	0	0	16563	0	0	25171.9	0	0	0	0	0	0	0	0	0	0	0	11305.7	0	0	0	0	0	14794.4	0	0	0	0	0	0	0	0	0	18699.4	12815.9	15776	20379.9	12298.9	0	15203.7	5652.51	12995.3
1318	3,3-Dimethyl-1,2-epoxybutane	898	A1318	18934.1	0	12321.1	0	0	0	0	0	0	0	12272.1	0	13505	13378.8	25802.4	0	0	0	0	0	0	0	0	0	5983.89	0	0	0	0	0	0	0	0	0	11751.1	0	0	0	0	0	0	0	0	0	0	0
1321	Analyte 1996	894.8	A1321	0	0	0	379.396	1479.83	0	0	0	0	0	0	0	0	0	575.311	2463.96	0	0	824.761	3031.23	0	0	0	0	0	0	0	0	0	0	0	0	0	0	0	1219.83	1011.86	0	0	878.922	1708.31	468.456	0	0	0	0
1322	Analyte 1997	895	A1322	0	0	2243.1	2525.39	2895.97	0	0	0	0	0	3657.17	3309.44	0	3075.27	3397.59	0	0	0	0	0	3225.95	0	0	0	0	3082.78	0	0	5464.5	4533.44	0	0	4173.86	3443.89	0	0	0	0	0	0	0	2148.96	0	0	0	0
1327	Analyte 2004	898.375	A1327	0	0	0	0	0	0	0	0	0	0	0	0	6077.44	0	0	0	0	0	0	0	0	0	0	0	0	0	0	0	0	0	0	0	0	0	0	0	1813.27	0	0	0	3717	969.199	0	822.365	2363.6	2162.45
1328	Analyte 2005	897.813	A1328	0	0	0	0	0	0	0	0	0	0	0	1552.53	0	0	0	0	0	0	0	0	0	0	0	0	3747.22	0	0	0	0	4062.76	0	0	2075.46	0	0	4473.73	0	4915.63	5301.99	3588.06	0	0	3210.95	0	0	0
1330	Hexanoic acid, 3,5,5-trimethyl-, tridec-2-yn-1-yl ester	898	A1330	0	0	0	4154.37	0	1783.51	0	0	0	0	0	0	9114.31	104965	6970.29	4646.68	0	1708.86	0	9946.88	0	0	0	0	0	0	0	0	0	0	4883.43	0	0	0	0	17861.2	0	0	0	0	0	0	0	0	0	0
1333	Hexane, 1-nitro-	900.833	A1333	0	81575.3	0	0	0	89215.8	0	150617	0	0	0	0	0	0	0	0	0	0	0	0	0	0	0	0	0	0	0	0	0	0	0	0	0	0	0	0	0	104082	391914	0	102537	236287	368773	318117	98269.8	67204.5
1334	trans-7-Methyl-3-octene	901.545	A1334	0	0	0	0	33837.9	0	0	0	0	0	0	0	0	1.53563e+06	0	0	0	0	0	0	0	0	56726.6	53890.5	73846	100335	32220.1	0	0	136174	0	0	74625.8	0	25295.1	0	34915.5	0	0	0	0	0	0	0	0	0
1335	4-Hexen-1-ol, 5-methyl-2-(1-methylethenyl)-	901.923	A1335	0	0	0	0	0	0	0	0	5344.37	0	0	0	0	53053.4	0	21485.1	73029.5	30699.4	0	51975	0	0	2619.07	0	0	0	0	0	0	0	0	0	0	0	0	0	0	2561.83	0	0	0	0	8819.29	0	0	0
1336	Analyte 2015	901	A1336	0	0	0	0	1039.05	533.557	0	0	1075.75	0	0	0	0	0	0	0	0	0	0	0	1803.77	1834.84	0	1170.84	0	830.301	4647.94	1491.98	0	0	0	0	0	0	0	0	816.617	0	1003.09	0	0	971.952	0	2842.21	0	0
1340	1,3,6,10-Dodecatetraene, 3,7,11-trimethyl-, (Z,E)-	901	A1340	0	0	0	1310.9	0	0	0	1292.75	0	0	0	0	4974.86	1969.55	1977.96	2153.89	52316.1	15789.4	1342.51	9676.65	0	0	1213.49	0	0	0	0	0	1953.62	0	0	1502.85	3277.33	1185.35	1755.53	79337.9	0	0	0	1185.44	0	0	0	0	0	0
1345	Ethanol, 2-(2-ethoxyethoxy)-	902.65	A1345	0	0	0	0	0	0	0	0	0	0	0	273444	0	29491.6	0	0	0	0	0	0	0	0	0	0	0	0	0	0	0	0	0	0	0	0	0	0	227462	213698	207544	212977	203426	237046	242870	0	206276	0
1346	Benzoxazole	904	A1346	0	9959.08	0	0	0	0	0	0	0	0	0	0	0	0	0	0	0	0	0	0	0	0	0	0	0	0	0	0	0	0	0	0	0	0	0	0	0	11546	14002.1	0	0	0	0	5314.07	0	0
1348	5-Hydroxy-4-octanone	906.045	A1348	6408.78	0	2509.79	7470.53	8255.07	0	3271.72	0	10332	0	0	0	0	0	49952.5	35798.1	0	15259.3	14435.5	22208.5	0	0	0	0	0	0	6524.8	0	0	3492.55	0	0	0	0	0	76601.4	7098.43	6009.75	0	0	0	0	0	0	1653.47	4237.1
1354	2-Cyclohexen-1-one	906.847	A1354	16298.5	54648.5	12619.5	28816.3	55518.4	19149.8	16816.4	61784.3	60251.1	50611	53776.9	69804.9	18500.9	25236.6	83045.4	40092.8	12434.6	50919.2	45127.2	25610.7	94765.2	24429.4	33313.3	22261.2	11508.3	63518.6	63734.3	51534.7	33023.8	85101.2	29987.5	42680.1	53037.2	45603.8	11250.3	38903.5	30371.6	26807.1	61308.5	29773.2	34719.1	27404.3	18247.1	32014.4	0	36437.8
1355	6-(1-Adamantylamino)-2,4,5-trichloronicotinonitrile	907	A1355	0	0	0	0	0	0	0	0	1370.62	1616.3	0	0	0	0	0	0	0	0	2278.97	8012.24	0	0	2713.08	0	0	0	0	0	0	0	0	0	0	0	0	0	1701.89	0	0	1332.41	1328.59	0	0	0	0	1240.25
1357	2-Propanone, 1-(1-methylethoxy)-	909.833	A1357	0	0	6760.74	11148.3	0	199.741	0	0	0	0	4303.56	6552.84	9134.52	0	20279.6	0	8230.19	0	0	0	0	0	0	0	0	0	0	0	0	0	0	0	0	0	0	9914.14	0	0	0	0	0	0	0	0	0	1878.76
1360	Analyte 2047	910	A1360	0	0	0	0	0	0	0	0	0	0	0	0	0	0	0	0	0	0	0	0	0	0	0	0	0	0	0	0	0	0	0	0	0	0	0	0	6852.06	0	15816.6	7948.23	11027.2	4947.4	0	0	0	0
1361	Cyclobutane, 1,2-diethenyl-	910	A1361	0	4009.92	0	0	0	0	0	0	0	0	0	4211.15	0	0	0	0	0	0	0	0	0	0	0	2596.48	0	0	0	0	0	0	0	0	0	0	0	0	0	4514.54	5163.93	0	4955.72	4666.12	4721.85	4319.77	0	0
1364	Butane, 2-nitro-	912.625	A1364	0	0	0	0	0	0	0	0	0	0	0	0	461626	252634	0	0	0	0	0	0	0	0	0	0	0	0	0	0	116708	0	67170.8	56041.7	0	0	0	207008	0	0	0	0	0	0	0	0	0	0
1365	Ethanone, 1-bicyclo[2.2.1]hept-2-yl-, exo-	913	A1365	0	0	0	0	0	0	0	0	0	0	0	0	0	0	0	0	0	0	0	24481.6	0	0	0	0	0	0	0	0	0	0	0	0	0	0	0	0	0	0	0	0	0	0	0	0	0	0
1368	Analyte 2061	913	A1368	0	0	2750.29	0	0	0	0	0	0	0	0	1902.4	16460.1	3099.37	0	0	0	2310.17	0	0	0	0	0	0	0	0	0	0	0	0	1491.56	0	0	0	0	3018.44	0	0	0	0	0	0	0	0	0	0
1369	(1S,5S)-2-Methyl-5-((R)-6-methylhept-5-en-2-yl)bicyclo[3.1.0]hex-2-ene	911.714	A1369	0	0	0	0	0	0	0	0	0	0	0	0	2742.42	0	0	925.372	14607.7	5659.32	0	5716.38	0	0	0	0	0	0	0	0	0	0	0	0	0	0	0	22458.5	0	0	0	0	0	0	1238.3	0	0	0
1372	Methyl thiolacetate	916	A1372	0	0	0	0	0	0	0	0	0	0	0	0	0	0	0	1872.96	0	0	1409.17	0	0	0	0	0	0	0	0	0	0	0	0	0	0	0	0	0	0	184.429	0	0	0	0	0	0	0	0
1374	(1,3-Dimethyl-2-methylene-cyclopentyl)-methanol	915.294	A1374	0	0	0	0	0	0	0	0	0	0	0	4996.82	43876.2	19871.4	0	21450.2	6992.67	4631.31	4093.14	42733.1	0	0	0	0	0	0	0	0	0	0	4954.83	0	0	0	0	18053.5	3566.51	5745.09	6580.91	0	0	6766.45	0	0	0	0
1378	2,6-Lutidine 3,5-dichloro-4-dodecylthio-	916	A1378	769.458	0	640.245	0	661.341	0	303.6	0	0	0	1371.69	577.011	489.582	1021.17	0	949.144	0	392.121	0	0	1124.68	0	0	241.042	0	2553.7	0	0	2386.25	1836.26	0	0	1666.31	3879.31	0	110.084	709.613	0	0	1593.91	0	0	0	378.45	0	0
1382	3(2H)-Thiophenone, dihydro-2-methyl-	916.9	A1382	0	0	31950	29451.5	33853.5	0	0	0	0	93591.1	0	0	95218.4	0	0	0	0	0	0	185501	0	0	118861	0	0	0	0	0	0	0	0	0	0	0	0	0	0	0	0	0	0	0	0	0	0	0
1383	Pentanedinitrile	921	A1383	0	0	0	0	0	0	0	0	0	0	0	0	0	0	0	0	0	0	0	0	0	0	0	0	0	0	0	0	0	0	0	0	0	0	0	0	15651.6	0	0	0	0	0	0	29210.2	0	0
1384	Analyte 2086	919	A1384	0	0	0	0	0	0	0	0	0	0	5813.92	0	0	8189.12	0	0	2166.67	4733.26	12899.8	0	1830.38	0	0	0	0	0	0	0	0	0	0	0	860.067	2168.49	0	2646.9	2613.18	0	3446.86	0	0	0	1266.71	0	2565.58	0
1386	1-Pyridineacetonitrile, 2-ethylhexahydro-	919	A1386	0	0	0	0	0	0	0	0	0	0	2562.12	0	1116.08	1042.91	2391.02	0	9918.48	10239.7	0	0	0	0	0	0	2203.85	14734.3	0	0	41391.7	40225.1	15803	0	33137.9	14275.3	6983.57	5062.53	0	0	0	0	0	0	0	3949.32	0	0
1389	Analyte 2099	919.115	A1389	0	0	758.975	2424.93	859.64	0	0	0	0	906.327	0	0	0	0	0	3193.25	0	0	0	2654.88	0	0	0	853.184	0	427.798	0	1280.63	0	0	1397.42	0	232.44	0	0	784.582	0	4135.79	0	4677.9	5016.43	1497.06	0	3585.08	0	2189.8
1391	1-Penten-3-ol, 4-methyl-	922.214	A1391	2436.08	1739.86	0	22664.2	7599.39	1458.83	1802.66	1251.94	7392.26	20175.2	0	2768.42	28880.5	55227.4	2540.47	12622.2	2652.55	2542.39	14007.4	130168	0	0	14763.6	0	0	0	0	12728.7	0	0	14932.1	0	0	0	0	12149.9	7298.29	7892.7	9018.27	7481.6	6684.62	5325.91	0	1847.19	0	5229.99
1392	ŕ-Farnesene	922	A1392	0	1336.51	1182.7	2218.93	0	1606.53	6438.02	3011.48	1539.28	4408.04	2167.62	3993.57	33168	45159.9	5388.11	6040.51	1.35252e+06	421768	2387.92	138850	5014.76	0	2364.5	2643.11	4266.19	1178.89	0	1052.75	40187.5	3632.78	4307.05	39230.8	78365.1	1379.99	45336.7	1.68034e+06	0	0	0	1601.84	0	0	3877.91	1564.77	0	1135.95
1396	Acetic acid, 3-methoxymethoxy-2-methyl-2-nitro-propyl ester	925	A1396	0	0	0	0	0	0	0	3787.39	4421.52	0	0	7068.34	0	0	0	0	0	8663.42	6806.9	0	0	0	0	0	0	0	0	0	0	0	0	0	0	0	0	0	6638.63	5090.65	0	5496.51	5121.89	4195.63	5098.08	5133.65	0	5822.14
1397	2-Pentenal, 2,4,4-trimethyl-	929	A1397	0	0	0	0	0	0	0	93421.9	16585.4	53272.7	0	59953.8	0	0	2768.12	114368	0	227026	59688.6	205131	0	0	0	0	0	0	0	0	0	0	0	0	0	0	0	623504	0	0	0	19246.6	0	0	16387.4	37804	2566.55	0
1399	Pentanedinitrile	922	A1399	0	13077.4	0	0	0	0	18667.7	0	7201.03	16904.5	0	0	0	10142.3	7444.45	0	0	0	0	0	0	0	0	0	0	0	0	0	0	0	0	0	0	0	0	0	0	0	20531	0	0	0	0	0	0	0
1401	Analyte 2114	925	A1401	0	0	0	0	4000.55	0	0	0	2119.53	0	0	0	0	0	0	0	0	0	0	0	0	0	0	0	0	0	0	0	0	0	0	0	0	0	0	0	2670.82	3227.53	3119.14	4783.2	3870.26	2152.91	0	0	0	0
1407	Analyte 2121	924.769	A1407	0	0	0	0	799.1	0	0	954.89	0	0	0	2284.02	0	0	0	0	1416.68	5515.93	0	0	0	0	0	0	0	0	0	0	0	0	0	668.777	0	0	0	0	0	0	0	0	0	0	0	0	0	0
1413	Analyte 2131	930.308	A1413	0	0	1615.49	0	954.583	4340.09	0	0	0	0	17436.7	4649.87	0	0	3006.62	0	2307.21	8906.35	0	73094.1	0	0	0	0	0	0	0	0	0	0	9123.81	0	0	0	0	47295.2	0	0	0	0	0	0	0	0	0	0
1415	2-Furancarboxaldehyde, 5-methyl-	930.5	A1415	0	4176.87	0	0	15626.9	0	0	0	0	0	0	0	0	0	0	0	4008.49	0	0	0	0	0	0	0	0	0	0	0	0	0	4552.16	0	0	0	5718.19	0	12488.6	0	18629.5	21650.4	20284.7	7000.08	0	0	2672.96	21489.7
1416	2-Acetylthiazole	931	A1416	4182.75	11026.8	6407.82	10382.1	17495.8	0	3738.01	8945.06	5969.96	5214.57	7597.9	5128.38	0	12420.5	16266	5817.39	7877.16	8758.9	10149	0	5968.25	3650.37	14907.3	3621.43	1565.75	4185.27	4111.18	8727.71	0	3395.78	6156.08	7609.88	2941.75	4564.11	0	12996.3	13527.5	19225.6	24860.4	15114.3	20054.4	6399.77	7253.29	12417	0	8038.73
1418	1,2,5-Trimethylpyrrole	931	A1418	0	0	0	0	0	0	0	0	0	0	0	0	0	0	0	0	1145.68	1248.05	0	0	0	0	0	0	0	0	0	0	1629.21	6524.09	0	0	2684.35	0	5322.02	0	0	0	0	0	0	0	0	0	0	0
1423	Analyte 2146	934	A1423	0	0	0	0	0	1261.65	1746.12	0	1873.81	0	0	0	4041.57	0	0	0	0	3942.8	0	0	0	0	0	1248.14	0	0	1751.55	0	0	0	0	0	0	0	0	4910.27	3964.83	0	0	0	0	2422.93	0	0	0	0
1426	Methanethiol	938.333	A1426	0	0	0	0	0	0	0	0	0	0	0	0	0	0	0	0	0	143165	80758.1	0	0	0	0	0	0	0	0	0	248404	0	0	0	0	0	1.48373e+06	378387	0	0	0	0	0	0	0	0	0	0
1430	Analyte 2160	937	A1430	0	7315.08	7241.8	6940.2	8335.49	0	0	15812.2	0	0	0	0	0	0	0	0	0	0	0	0	0	0	6294.31	0	0	0	0	6965.69	0	0	9490.19	0	0	0	0	0	0	0	17889.9	7598.64	0	0	0	0	0	0
1432	2-Hexenal, 2-ethyl-	942.739	A1432	0	22320.2	72465.3	16966.8	35384.8	0	0	0	0	28402.8	13050.5	0	22911.6	0	5876.21	0	5382.89	0	11445.6	0	0	0	0	16348.9	0	0	0	37731.2	0	0	0	0	0	0	0	0	29526.4	5804.52	0	0	0	26959	0	20721.7	0	252124
1434	cis-Verbenol	933.471	A1434	0	7664.48	4467.01	848.455	0	0	0	2305.89	29796.3	0	1532.87	2004.5	6630.48	0	633.633	11784.7	11290.4	0	3779.2	10116.5	0	0	47933.6	2685.42	0	0	3512.92	0	0	0	29031.9	7595.19	0	0	0	0	1474.33	10765	4082.52	3677.84	8387.75	4167.2	1165.94	0	0	5785.6
1436	2-Isopropenyl-5-methylhex-4-enal	937	A1436	0	0	0	0	0	0	0	0	0	0	0	0	0	0	0	12739.4	2128.5	4180.9	10049.6	16311.8	0	0	0	0	0	0	0	1858.49	0	0	0	0	0	0	0	0	0	0	0	4161.8	4481.8	0	0	0	0	2485.28
1437	Analyte 2168	938.435	A1437	0	0	0	4918.67	4880.89	3545.42	1771.57	0	2131.95	4878.81	0	0	0	0	0	5598.84	0	0	1558.9	0	0	0	4443.57	3481.03	0	0	4939.6	6707.13	0	0	0	1716.6	0	0	0	2660.01	0	2430.76	0	4649.54	4878.52	1455.92	0	0	0	1781.36
1439	Acetic acid, [(aminocarbonyl)amino]oxo-	940	A1439	0	0	0	0	70168.3	0	41367.4	0	0	0	0	0	0	0	0	0	0	0	0	0	0	0	0	28057.2	0	0	0	0	0	0	0	0	0	0	0	0	63196.3	0	61386.6	0	0	0	76279.6	0	34280.7	0
1440	Analyte 2172	937.158	A1440	0	16105.3	0	0	0	0	0	0	7516.69	9344.47	0	27227.9	0	0	0	0	0	0	9109.19	19810.7	0	0	0	0	0	0	0	0	0	0	0	0	0	0	0	0	0	3036.81	0	2407.62	2190.33	1899.09	0	2007.73	1791.09	1872.4
1441	Bicyclo[3.1.0]hexan-2-one, 5-(1-methylethyl)-	940	A1441	0	0	0	0	0	0	0	0	0	0	11811.8	0	0	0	0	0	19478.3	31159.3	45604.5	0	0	0	0	0	0	0	0	0	0	0	0	0	0	0	0	47214	0	0	0	0	0	0	0	0	0	0
1442	1H-Azepine, 1-acetylhexahydro-	940.086	A1442	0	745.398	0	0	0	0	1211.48	1385.98	0	0	0	1597.48	0	1044.71	594.404	0	1412.94	38532.7	12200.5	2262.53	0	0	0	0	0	0	1597.39	932.497	22591.7	2844.65	2608.14	0	5248.23	2082.95	168621	56305	1419.72	3842.23	0	0	0	0	0	2016.15	1503.05	0
1446	Arsenous acid, tris(trimethylsilyl) ester	944.714	A1446	0	0	0	1557.56	1613.78	0	0	0	0	0	0	1215.68	0	2870.68	965.684	0	0	0	0	0	0	0	0	0	868.065	4328.37	0	0	0	9217.9	1083.4	0	0	0	0	0	5146.41	0	0	1742.56	0	716.584	5441.16	558.267	1004	0
1447	3-Heptanol, 3,6-dimethyl-	940.818	A1447	0	0	0	0	0	0	0	0	0	0	0	0	0	0	0	0	0	0	0	0	0	0	0	0	0	0	124.334	0	0	1625.4	0	147.539	0	0	0	0	0	0	0	0	687.813	0	0	0	0	3201.79
1448	Benzoxazole, 2-methyl-	943	A1448	0	1499.98	1079.5	1079.24	2846.19	861.874	751.434	1523.56	0	1822.57	0	0	0	920.371	0	0	0	0	1315.38	0	0	1209.96	2190.52	853.296	1077.27	1669.76	1328.59	1880.89	0	0	0	0	0	0	0	0	3780.13	2749.75	4327.98	2765.36	3524	2702.86	1901.28	2070.99	654.988	1130.95
1449	Terpineol	942.75	A1449	0	6840.13	0	0	4012.21	0	0	0	19155.1	3945.96	0	0	0	1912.27	0	0	0	0	0	0	0	0	0	0	0	0	0	0	0	1835.42	0	1850.41	0	0	0	0	1348.23	11599.1	18416.3	0	6490.47	2460.22	3221.85	2975.64	1944.77	10422.8
1450	Butanedioic acid, 2-methyl-2-(1-methylethyl)-	943	A1450	0	0	0	0	0	0	0	0	0	0	0	958.639	4971.65	887.835	0	0	819.833	0	0	962.869	0	0	0	0	0	0	0	0	0	0	0	0	0	0	0	1138.1	0	0	0	0	0	0	0	0	0	0
1453	trans-7-Methyl-3-octene	943.545	A1453	0	9813.83	11736.9	0	0	18730.5	0	0	11073	0	0	0	0	60611	0	0	0	31643.2	0	0	0	0	0	0	816.937	0	0	0	0	0	0	0	0	0	0	0	24853.1	28911.3	27688.9	35737.3	36447.7	28592.1	18972	0	9197.98	26706.3
1454	2-Hexenal, 2-ethyl-	946.375	A1454	0	54196.5	0	0	0	0	82705.6	0	0	0	142547	0	583117	288265	0	0	0	0	0	0	0	0	0	0	0	0	0	0	0	0	0	0	0	8864.95	0	0	0	55974.8	0	0	122786	16566.2	0	0	13635.7	0
1455	2-Pentenal, 2,4,4-trimethyl-	944.125	A1455	0	0	3078.64	12771.8	0	8728.24	0	0	182.044	0	0	0	0	0	0	4797.71	29582.4	25469.8	0	0	0	0	0	0	0	0	0	0	0	0	0	0	0	0	0	0	0	0	0	0	0	0	0	0	172.122	0
1456	2,6-Nonadienal, (E,E)-	946	A1456	0	0	0	2953.35	7125.04	0	4822.53	2546.02	7327.03	0	0	0	0	0	0	0	0	0	0	0	0	0	0	0	0	0	0	0	0	0	0	0	0	0	0	0	0	0	0	0	0	0	0	0	0	0
1462	Cyclopentanone, 2,2,5-trimethyl-	949.214	A1462	22496.2	0	0	20121.5	10319.1	0	0	0	0	24907.6	121388	123167	0	0	36393.8	0	0	0	0	0	0	0	0	0	0	0	7279.34	0	39947.8	0	0	0	0	0	0	0	0	0	0	0	0	0	0	27515.6	0	0
1463	Allyl 2-ethyl butyrate	948.667	A1463	0	0	0	0	0	0	0	0	0	0	0	0	0	0	0	0	0	0	0	0	0	0	0	0	0	0	0	0	0	0	0	0	0	0	0	0	0	121895	0	135954	112571	179908	53611.7	0	0	0
1464	Ethylidenecyclooctane	949	A1464	0	0	0	0	0	0	0	0	0	0	0	0	139344	11985.9	0	15188.6	4279.78	0	4622.3	63353.4	0	0	1331.29	0	0	0	0	0	0	0	6857.64	0	0	0	0	6904.74	0	0	0	0	0	0	0	0	0	0
1470	Analyte 2221	954.063	A1470	0	0	0	0	0	0	0	0	0	0	0	2667.83	0	0	0	0	0	0	0	0	3005.85	7417.82	0	0	0	10166.6	0	0	0	24833.5	0	0	4213.84	7072.99	0	0	5615.32	11101.4	0	0	0	3357.9	0	3674.92	0	0
1471	1-Pentanol, 2,2,4-trimethyl-	954.625	A1471	0	0	9966.12	0	0	0	0	10557.4	16049.9	0	0	0	0	0	0	0	0	0	0	64114	0	3218.36	0	11708.3	4188.39	3968.98	6407.94	0	0	14412	147.584	10455.2	11905.7	4916.98	0	101038	0	0	0	0	0	0	0	0	0	0
1472	2,5-Hexanedione	955.231	A1472	0	0	0	0	0	0	0	0	0	0	0	0	0	0	0	0	0	0	0	0	0	0	0	0	0	0	0	0	0	0	0	0	0	0	0	0	0	15034.9	0	20000.3	18865.5	30627	11380.2	11369.9	4432.99	18280.8
1474	2-Pentenal, 2,4,4-trimethyl-	954.143	A1474	0	0	0	0	0	0	0	0	0	0	0	0	0	0	0	0	0	0	0	0	11894.5	0	0	7780.59	0	0	0	0	50823.2	0	13885.4	21192.7	0	0	0	0	0	0	0	0	0	0	0	0	0	0
1475	1-Nonen-4-ol	954.4	A1475	0	0	0	0	0	0	0	0	0	0	0	0	0	0	0	0	0	0	0	0	0	0	0	0	0	0	0	0	0	0	0	0	0	0	0	0	0	249044	0	0	0	448505	0	190168	59422.5	0
1476	1-Nonen-4-ol	955.25	A1476	0	0	0	0	0	0	0	112926	127632	0	0	0	0	0	468479	1405723	692671	359851	269080	0	0	0	0	0	0	0	0	0	0	0	0	0	0	0	0	0	426947	0	383848	335941	326867	0	0	0	0	0
1478	Methoxyacetic acid, 3-tridecyl ester	952.5	A1478	0	0	0	0	0	0	0	0	0	0	0	0	0	0	0	0	0	0	0	0	0	0	0	0	0	0	0	0	0	0	6070.39	0	0	0	0	0	0	0	0	0	0	0	0	0	0	20479
1479	(1,3-Dimethyl-2-methylene-cyclopentyl)-methanol	954.769	A1479	37898.3	0	21112	37705.2	0	24767.9	0	0	0	0	56741	0	436146	0	0	0	0	40250.7	0	0	0	0	0	0	18172.7	0	0	0	0	39146.5	54619.3	0	10741.1	14379.1	0	166185	0	0	0	0	0	0	0	0	0	0
1483	1,3,6,10-Dodecatetraene, 3,7,11-trimethyl-, (Z,E)-	955	A1483	0	0	0	0	0	0	0	0	0	0	0	0	0	941.027	0	0	27915.7	8312.12	0	7927.27	0	0	0	0	0	0	0	0	0	0	0	0	0	0	0	40719.7	0	0	0	0	0	0	2013.56	0	0	0
1488	2-Pentenal, 2,4,4-trimethyl-	964	A1488	0	0	0	0	0	0	0	0	0	0	0	0	0	0	0	0	0	0	0	0	0	0	0	0	0	0	0	0	0	0	0	0	0	0	0	0	0	43284.4	0	0	77850.2	0	0	0	0	116413
1492	p-Dioxin, 2,3-dihydro-5-methyl-	961	A1492	0	0	0	0	0	0	0	0	0	0	0	0	0	1961.34	0	10668.1	1490.64	0	5360.19	6896.06	0	0	0	0	0	0	0	0	0	0	0	0	0	0	0	0	0	0	0	0	0	0	0	0	0	0
1495	Benzofuran, 4,7-dimethyl-	961	A1495	1213.81	1112.56	981.828	921.444	2268.29	718.808	0	1026.83	3680.02	2244.22	0	0	948.147	0	0	1383.1	0	0	1077.03	2236.64	1215.61	0	2398.37	754.496	0	1401.74	0	1538.89	0	0	0	700.786	0	975.312	0	0	0	1690.51	1889.28	1044.6	1981.61	1776.31	889.638	0	0	1456.49
1496	Analyte 2260	961	A1496	2420.38	889.686	0	0	5951.93	2245.41	0	2594.99	9445.57	4199.24	0	0	0	0	0	0	0	0	0	0	19736.1	19758.2	12671.3	5233.92	1639.23	7351.56	23008.4	19237.5	0	0	0	845.547	0	1697.03	0	0	11914.4	9905.09	15476.8	4597.83	5399.78	17086.1	5082.35	23814.8	0	0
1497	9-Azadispiro[3.1.3.0]nonane	961	A1497	0	616.597	0	0	0	0	718.92	975.447	700.013	0	863.406	1628.31	0	0	0	0	0	1672.51	885.647	1974.16	0	0	0	0	0	705.136	0	0	3266.65	4806.92	992.729	0	1910.74	0	2947.64	5006.94	0	0	0	0	0	0	0	0	0	0
1507	Hydroperoxide, 1-methylhexyl	967.25	A1507	0	5690.54	0	0	0	0	0	7555.07	0	0	0	0	0	0	0	0	0	0	6403.2	0	0	0	0	0	0	0	0	0	0	0	0	0	0	0	0	0	0	35659.6	0	0	0	0	0	0	0	42266
1510	Furan, 2-(2-furanylmethyl)-5-methyl-	967	A1510	0	0	0	0	0	0	0	0	0	0	0	0	0	0	0	0	0	0	0	0	0	0	0	626.181	0	0	0	0	0	0	0	0	0	0	0	0	895.043	958.572	0	2364.59	1542.42	1308.23	0	0	0	0
1513	2-Hexanone, 4-hydroxy-5-methyl-	969.492	A1513	20455.1	33890.1	19866.2	34927.6	35297.5	11018.8	29764.4	28754.9	38512.2	39610.7	56258.5	43400	150919	116262	64428.9	136766	32976.5	75668.9	99966.7	194503	11193.7	16263.7	68327.5	2071.28	7013.6	8547.26	7994.33	28803.3	19665.3	11242.2	57626.1	8813.23	11656.1	2714.18	41065.9	152513	0	22021.6	22058.2	74141.4	39783.1	26343.7	8098.87	7162.13	2744.12	54045.8
1515	Analyte 2290	970	A1515	0	0	0	0	1556.33	845.472	0	0	0	1801.38	919.649	0	0	0	0	0	0	0	0	0	1373.52	0	0	0	0	1421	1172.3	0	0	0	0	0	0	1695.84	0	0	1865.28	2252.37	2002.25	2396.56	3150.17	2912.87	2037.56	3866.92	0	0
1526	4-Hepten-3-one, 5-methyl-	977.364	A1526	0	0	0	0	0	0	0	0	0	0	1626.95	0	0	0	0	3755.33	2321.53	0	0	0	0	0	0	0	0	0	0	0	3997.19	0	1577.73	0	0	0	0	0	0	0	0	0	0	0	0	0	0	0
1530	3-Penten-1-ol, 2,2,4-trimethyl-	976	A1530	0	0	0	0	14333.9	0	0	3961.72	0	0	0	0	0	0	5641.82	0	0	0	7982.51	17627	0	0	0	0	0	0	1107.42	2989.8	0	2273.58	225.22	0	0	0	1045.22	7703.7	0	0	0	0	0	0	0	0	0	0
1535	5-Ethyl-2-furaldehyde	976.158	A1535	0	931.198	0	0	0	0	0	0	6284.06	4455.1	0	0	0	0	0	0	0	0	0	0	0	0	0	0	0	0	0	0	0	0	0	0	0	0	0	0	21574.6	10848.3	14628.1	11813.8	50519.8	24593.9	20051.1	12142.2	2503.07	5409
1538	Cyclohexanone, 2-methyl-5-(1-methylethenyl)-, trans-	979	A1538	0	0	0	0	2439.5	0	0	8062.1	35642.7	0	0	0	0	0	0	0	0	0	0	0	0	0	0	0	0	0	0	0	0	0	0	0	0	0	0	0	0	10688.8	34614	0	8876.67	8055.84	2286.72	0	0	0
1540	Dimethyl(1-cyclopentylethoxy)silane	980.8	A1540	0	0	0	0	0	0	0	0	0	0	0	0	0	0	0	0	0	0	0	0	0	0	0	0	0	0	0	0	0	0	0	0	0	0	0	0	7157.37	157272	0	34847.7	0	63496	0	0	0	127649
1546	1,7-Nonadien-4-ol, 4,8-dimethyl-	980.904	A1546	5425.77	0	2284.59	10923.9	0	0	0	0	0	18008.7	30074.4	66743.8	466871	270091	39301.5	122482	21804.7	35261.3	38725.1	1.21502e+06	12719.5	10461.2	22627.8	1425.52	2579.65	4934.32	10695.6	17751.7	4050.07	8234.4	204582	8314.7	24538.2	2531.77	13197.9	106370	9483.96	6642.66	23537.6	0	8851.74	10292.8	2567.56	4978.75	0	9232.48
1550	4-Isopropylthiophenol	984.143	A1550	0	0	0	0	0	0	0	0	0	0	0	0	0	0	0	0	0	0	0	0	0	0	0	0	0	0	0	0	0	0	0	0	0	0	0	0	0	12395	0	6657.66	0	11167.6	60593.1	0	0	0
1552	Analyte 2342	985	A1552	0	0	0	0	3700.05	0	0	0	0	0	0	0	0	0	0	0	0	0	0	0	0	0	0	0	0	0	0	0	0	0	0	0	0	0	0	0	3373.25	0	4062.72	2367.72	0	3596.88	0	0	0	0
1553	2-Hydroxy-2-methylundec-5-en-3-one	985	A1553	0	0	0	0	0	0	0	0	0	0	0	0	0	36101	0	0	0	0	0	0	0	0	0	0	0	0	0	0	0	0	0	0	0	0	0	0	0	0	0	0	0	0	0	0	0	0
1568	2-Hexanol, 2,3-dimethyl-	991	A1568	0	0	0	0	0	0	0	0	0	0	0	0	28220.6	0	0	0	0	0	0	0	0	0	0	0	0	0	0	0	0	0	0	0	0	0	0	0	0	0	25308.9	17798.8	0	0	0	0	0	16499.5
1570	2-Pentenoic acid, 2-methyl-	991	A1570	0	0	0	0	6213.77	0	0	0	0	0	0	0	13529.5	0	0	0	0	0	0	10929.8	0	0	4649.71	0	0	0	0	4796.01	0	0	0	0	0	0	0	0	4811.49	3904.5	0	5121.46	6402.27	3318.11	0	0	0	0
1571	Analyte 2374	991.261	A1571	1647.81	0	0	0	0	0	0	1874.5	0	0	1464.65	1758.47	0	1064.57	0	0	603.118	851.066	0	0	1830.72	0	0	0	0	0	0	0	0	3896.47	1492.66	0	0	1509.17	0	0	0	0	2802.14	0	0	0	0	11255.9	0	0
1577	6-Methyl-2-heptyne	997.214	A1577	0	0	0	0	0	0	0	0	0	0	0	29582.2	0	0	0	0	0	0	0	0	0	0	0	0	0	0	0	0	0	0	0	0	0	0	0	0	0	11842.1	0	50966.4	70411.7	0	13861.8	46864.5	0	0
1578	Phenol, 4-ethyl-2-methoxy-	995.25	A1578	0	107205	0	0	0	0	0	0	0	0	0	0	0	0	6274.05	6297.35	0	0	0	0	0	0	0	0	0	0	0	0	0	0	0	0	0	0	0	0	0	5994.02	14449	0	7272.97	0	0	14077.9	0	0
1579	1-Propanone, 1-(5-methyl-2-furanyl)-	994	A1579	0	0	0	0	10719	0	0	0	0	0	0	0	0	0	0	0	0	0	0	0	0	0	4102.28	0	0	0	0	0	0	0	0	0	0	0	0	0	12795.2	15575.2	19590	18058.3	19494.1	6411.16	0	3818.82	0	0
1583	Bicyclo[3.2.0]hept-2-en-6-one, 7,7-dimethyl-	997	A1583	3463.97	11122.4	3408.77	7032.6	38170.4	8549.08	4119.02	12038.1	14498.6	5526.91	4578.51	0	0	5485.93	17386.9	9372.68	3593.49	10836.4	9977.17	9417.13	9151.44	5726.7	7267.97	11319.2	0	8901.92	0	7233.73	0	11430.4	5910.87	10514.7	5419.06	6102.77	2801.07	9237.11	19664.2	9661.87	0	0	10708.7	41569.3	9401.46	19439.1	2468.29	5276.61
1585	Analyte 2393	997.818	A1585	0	689.128	0	0	0	0	0	0	448.794	0	0	0	0	0	5756.06	0	0	0	0	0	0	0	0	0	1367.33	957.398	0	0	0	0	0	0	3059.6	0	3339.59	0	0	0	0	0	0	0	0	0	0	0
1589	Formamide	999.813	A1589	0	146535	0	0	0	0	0	0	0	0	0	0	0	0	0	0	0	0	0	0	0	0	0	0	0	0	0	0	0	0	0	0	0	0	0	0	0	153200	0	0	238058	215039	331649	168732	101427	135362
1590	Ethanamine, 2-propoxy-	999.912	A1590	164991	0	222440	300050	188621	144591	140543	222876	187927	233666	183701	440612	192456	197764	207657	544299	72489.3	198375	221811	354377	0	389109	0	134889	189701	0	153066	261091	0	0	252846	147963	0	0	288120	0	228882	0	154478	361662	0	0	0	0	0	0
1593	3-Acetyl-2,5-dimethyl furan	1000	A1593	0	0	0	2464.98	17351.1	0	1640.02	0	0	4774.24	0	0	0	0	0	0	0	0	4346.22	7907.29	0	0	0	0	0	0	0	6520.52	0	0	0	0	0	0	0	0	41816.9	28945.8	34617.9	42384.6	59953.4	30166.8	0	15988.5	0	14806.8
1594	6-Nonynoic acid	1000.82	A1594	0	0	0	0	0	0	0	0	0	0	0	2401.06	0	0	0	0	0	0	0	0	0	0	0	0	0	0	0	0	0	0	0	0	0	0	0	0	0	0	1328.81	0	1600.95	2716.99	0	2435.84	1466.66	0
1599	Analyte 2413	1003	A1599	0	0	0	0	0	0	0	0	0	0	0	0	0	0	0	6325.94	0	0	0	7209.83	10916	0	0	0	0	0	0	0	0	0	0	0	0	0	0	0	0	17394.7	0	0	7162.77	0	0	0	0	21132
1600	2-Hexen-1-ol, 2-ethyl-	1003.1	A1600	3830.22	3247.52	0	0	11390.3	0	0	3558.25	10103.4	0	7436.06	1692.96	0	0	0	0	0	0	0	0	0	11185.2	5432.33	0	2833.84	9252.37	0	0	0	4069.75	0	0	4367.63	3068.69	0	0	4910.55	6544.59	11727.6	0	7536.85	5955.38	7427	10907.5	4566.02	0
1603	Tranexamic Acid	1005.63	A1603	0	187709	0	0	0	0	0	0	0	0	0	0	0	0	0	0	0	0	0	0	0	0	0	0	0	0	0	0	0	0	0	0	0	0	0	0	0	3.10808e+06	0	0	177507	90528.8	0	0	0	60164
1607	1,3-Dioxan-5-ol, 4,4,5-trimethyl-	1006	A1607	15227.3	0	0	17169.3	0	0	0	0	0	26121.1	25861.8	0	435150	0	25104.6	0	0	0	46689.2	593790	0	0	33612.9	0	0	0	0	0	0	0	47048.4	0	0	0	0	0	0	20818.6	60358.8	0	0	0	0	0	0	0
1613	Pentanal, 2,3-dimethyl-	1009	A1613	0	0	0	0	0	0	0	0	0	0	0	70432.5	0	0	0	0	0	0	0	0	0	0	0	0	0	0	0	0	0	0	0	0	0	0	795.757	0	13537.4	0	0	32141.5	13447	35491.2	13539.3	36315.4	0	0
1614	1H-Pyrazole, 4,5-dihydro-5,5-dimethyl-4-isopropylidene-	1009.2	A1614	0	0	0	0	0	0	0	0	0	0	0	0	0	0	1774.42	2390.33	0	0	0	0	11892.9	15071.7	0	0	0	17081.4	0	0	0	0	0	1300.83	0	0	0	0	0	0	3878.61	0	5385	3823.62	2919.21	3502.01	0	0
1622	1,2,4-Trithiolane	1012	A1622	0	0	1214.87	0	0	0	0	0	0	0	0	19945.7	13646	2294.15	0	0	1825.99	2924.98	0	0	0	0	0	0	0	0	0	0	0	0	0	0	0	0	2825.92	1801.8	0	0	0	0	0	0	0	0	0	0
1623	Analyte 2447	1012	A1623	0	0	0	0	0	0	1248.3	0	0	1104.98	0	0	1064.99	1545.13	0	0	38795.9	12394.3	0	16613.8	0	0	0	0	2079.81	1048.04	0	1503.56	0	759.287	0	1007.19	1868.65	0	1545.42	50666.8	0	0	0	0	0	0	7187.81	2252.14	0	3300.71
1637	2-Cyclohexen-1-one, 3-methyl-	1018	A1637	0	5282.6	0	7643.11	9791.94	0	8250.58	0	0	0	19809	0	62248.4	36712.8	21795.5	68701.4	9995.37	16760.4	0	54845.7	0	13782.8	0	0	0	0	0	0	0	13053.6	0	5528.1	19773.4	4553.7	0	185087	6961.58	0	8450.25	19394.6	0	7658.79	7890.19	9382.13	0	15353.4
1639	2-Decenal, (E)-	1018.91	A1639	0	0	0	764.844	0	0	0	0	0	0	0	0	2445.34	760.393	1311.92	1404.33	0	1585.39	1545.8	3380.2	0	0	0	0	0	0	410.834	509.043	0	0	563.28	661.881	0	0	220.122	814.988	1953.36	0	2516.74	2151.86	0	0	0	926.253	0	891.113
1640	Analyte 2470	1018	A1640	0	0	0	0	0	0	0	0	0	0	1297.14	894.262	0	2158.01	2084.5	1528.58	1461.29	2895.19	3582.78	1656.44	0	0	0	0	0	0	0	0	0	0	1598.91	0	0	0	0	0	0	0	0	0	0	1396.24	0	0	0	0
1644	1,7-Octadien-3-ol, 2,6-dimethyl-	1021	A1644	1184.62	0	0	0	822.509	0	0	0	0	0	0	0	0	0	0	0	0	0	0	0	0	0	3096.82	0	0	1359.32	0	0	0	0	0	0	0	0	0	0	1523.36	1751.45	2195.96	4318.65	0	1746.6	1404.49	2327.37	1965.13	0
1647	1-Propanone, 1-(5-methyl-2-furanyl)-	1024	A1647	0	3192.36	0	0	14085.6	0	0	0	0	0	0	0	0	0	0	0	0	0	0	0	0	0	0	0	0	0	0	2666.38	0	0	0	0	0	0	0	0	24726.8	27769.3	35294.5	30639.9	28136.7	10091.8	0	9292.29	3420.25	13024.7
1650	quinoline, 1,2-dihydro-1-methyl-2-methylene-	1024	A1650	0	1244.15	0	0	0	0	2870.09	2000.38	871.773	2965.4	0	2435.15	0	0	0	0	4443.31	3232.66	1658.55	7897.18	0	1510.34	0	0	3274.53	2605.06	912.384	3709.25	0	2768.69	0	0	0	1908	1455.05	5872.09	0	1941.93	0	0	0	0	5116.23	3164.38	1003.24	4785.69
1656	Dimethyl Sulfoxide	1030.17	A1656	0	13264.6	0	0	0	23960.5	0	25875.6	27303.6	0	0	11562.1	0	0	0	10151.3	0	0	0	0	47537.4	113315	0	0	0	0	36908.6	25210.8	0	25756.4	0	0	0	0	0	0	0	16048	0	0	0	39721.1	0	0	0	9178.24
1658	Benzene, [bis(methylthio)methyl]-	1029	A1658	0	0	0	0	0	0	0	0	0	0	127308	0	0	79092.6	0	0	0	127876	0	34327.8	0	0	0	0	0	0	0	0	0	0	0	0	0	0	0	0	0	0	0	0	0	0	0	0	0	0
1662	Propanoic acid, 2-oxo-	1031.8	A1662	0	0	0	8752.79	0	54915.1	0	73109	0	0	0	0	0	0	0	9473.47	0	0	0	93057.4	0	0	0	0	0	0	0	0	0	15859.4	0	0	0	0	0	0	0	0	0	16589.7	105465	28752.7	30517.7	0	0	0
1663	Propane, 1-isocyano-	1031.71	A1663	0	0	0	0	0	0	0	27482.8	0	0	0	0	0	0	0	0	0	0	0	0	0	0	0	0	0	0	0	0	0	0	0	0	0	0	0	0	0	0	0	0	47774.9	0	0	0	0	0
1665	Furan, 2-ethyl-5-methyl-	1033.6	A1665	0	1945.54	1151.37	0	0	0	1402	0	0	0	1416.03	0	0	0	0	0	0	0	0	0	0	0	0	4854.13	3282.11	0	5390.05	0	0	0	3721.85	0	0	5163.09	1858.35	0	0	5825.93	1758.05	5582.56	0	0	0	0	0	2094.36
1667	Tricyclo[3.1.0.0(2,4)]hexane, 3,6-diethyl-3,6-dimethyl-, trans-	1033	A1667	0	0	0	0	0	0	1490.91	0	0	1274.71	0	0	1016.51	1280.47	0	0	51023.6	16574.1	0	22804.6	0	0	0	0	3174.57	1283.32	0	2755.22	0	0	0	1145	2553.83	0	2039.68	67148.9	0	0	0	0	0	0	10304.3	3375.91	0	5344.69
1669	Analyte 2515	1036	A1669	0	0	0	0	0	0	0	0	0	0	0	0	0	0	0	0	0	0	0	0	0	0	0	0	0	0	0	0	0	0	0	0	0	0	0	0	3402.4	1890.16	5517.61	2422.26	2500.46	3150.38	2458.86	0	0	1650.67
1670	2,4,6,8-Tetramethyl-1-undecene	1035.87	A1670	0	18946.3	0	13000.9	0	0	0	23351.1	0	0	0	18730.4	0	0	26820	0	0	0	44003.7	26082.2	10757.8	0	0	0	0	0	13253.8	0	0	0	0	0	0	0	0	0	0	26517.4	35385.2	35787.3	33395.2	31404.1	0	0	0	21733.2
1671	Cyclohexanone, 2-pentyl-	1036	A1671	0	0	0	0	0	0	0	2319.44	0	0	0	0	0	0	1339.6	0	0	0	0	0	0	0	0	0	0	0	0	0	0	0	0	0	0	0	0	0	0	43276.1	0	0	38877.6	36300.3	40645.7	36586	8446.49	8066.43
1677	2(5H)-Furanone, 5,5-dimethyl-	1036.23	A1677	103810	102015	44224.8	29684	77196.4	44506.3	31256.2	109887	66974.5	58303.4	24361.2	49427.8	15397.9	16314	18345.5	20540.6	5133.3	18979	11254	23385.3	328085	283263	67499.9	42274.1	59307.1	184109	212648	107744	34628.2	99538.3	11010.1	103419	60277.4	106499	9192.75	32532.3	541246	682338	779552	751463	591925	921118	459270	720846	226470	210917
1680	1,3-Oxathiane, 2-isopropyl-2,6-dimethyl-	1039.9	A1680	0	0	0	0	0	0	0	0	0	0	0	0	48509.6	42525.4	0	0	0	17778.4	59980.8	0	0	0	0	0	0	0	0	0	0	0	0	0	0	0	0	0	0	0	4638.71	3683.41	0	0	0	0	0	0
1683	1-Octanamine	1043.36	A1683	0	0	5620.81	0	8223.54	6398.22	7034.05	0	2278	7810.12	0	7063.24	0	4137.48	0	0	0	0	1279.09	0	0	0	0	0	0	0	2759.18	2129.61	0	0	0	0	0	0	0	0	0	0	1524.34	0	13256.9	1637.69	9416.47	0	2582.33	4145.23
1686	Analyte 2537	1044.6	A1686	8885.33	5745.43	1919.38	0	0	0	0	0	0	0	0	0	0	0	0	0	0	0	0	0	10047	0	0	0	0	13925.8	0	0	0	0	0	0	0	0	0	0	0	4650.28	0	0	7860.08	0	0	21585.2	97682.8	0
1687	Citral	1041.93	A1687	13103.1	3291.52	1454.71	1381.18	11506.8	1178.04	0	6453.93	27739.7	11213.6	4419.7	3529.05	3270.14	1638.08	1435.49	2410.95	1234.07	4539.55	6337.21	14721.6	8559.6	0	8203.27	4240.56	6562.44	6430	11478.2	13747.4	0	0	2904.02	3639.64	1592.23	4573.46	0	0	5276.62	13396.4	58153.3	11213.2	20610.1	18729.7	9203.56	3490.51	5411.72	0
1690	Lauryl acetate	1042	A1690	0	2501.9	0	0	0	0	3582.92	2419.31	0	3999.84	2882.37	3791.61	3359.89	0	0	0	26380.3	4417.21	0	21792.5	0	0	0	0	4861.9	0	0	3324.37	0	2713.82	2254.83	0	4774.38	0	0	13072.1	0	0	0	0	0	0	5777.68	0	0	4942.73
1693	Analyte 2546	1045	A1693	1777.72	1014.43	0	1022.89	1777.46	0	0	1515.81	2015.02	1308.4	1357.7	1484.85	0	1547.63	0	1289.03	0	1177.64	0	1364.39	1586.09	1457.44	1644.01	0	1791.67	1460.9	1054.31	1185.91	0	1448.04	1756.69	1051.25	0	1648.23	0	0	1480.27	2194.36	1817.4	1798.86	3082.68	1564.84	1822.37	2023.35	1136.51	1955.55
1694	Cyclopentanone, 2-octyl-	1045	A1694	0	0	0	0	0	0	0	0	9746.26	0	0	0	0	0	0	0	0	0	0	0	0	0	0	0	0	0	0	0	0	0	0	0	0	0	0	0	77717.6	45664.7	54496.6	46036	55786.3	30452.7	0	0	0	11141.6
1695	Acetic acid, 3-acetoxy-1-ethyl-2-nitropentyl ester	1046.09	A1695	0	0	652.486	2640.7	0	0	0	0	0	0	0	0	28820.6	20384.1	2818.46	1455.35	0	0	643.467	6266.43	0	0	1452.49	0	0	0	0	0	0	0	7157.23	0	0	0	2229.58	28160.8	0	0	0	0	0	0	0	0	0	0
1699	Propanoic acid, 2-oxo-	1048.55	A1699	0	0	0	0	0	0	0	0	0	0	0	0	0	0	0	1426.45	0	0	0	4556.7	0	3127.28	0	4775.71	0	0	0	0	2996.94	0	0	0	0	0	0	0	0	0	0	0	3857.75	0	0	0	0	0
1700	Cyclobutanone, oxime	1048	A1700	0	23364	0	23031.4	34115.5	0	0	25437	0	35662.9	0	0	0	0	0	0	0	0	0	0	0	0	27776.9	0	0	0	0	17463.4	0	17228.7	0	9534.34	0	0	0	0	39811	50377.6	0	0	51017.7	0	25497.1	0	9636.73	22522.6
1703	Methane, (methylsulfinyl)(methylthio)-	1048	A1703	30410.5	49620.8	231346	77733.6	23475.5	12035.7	0	47073	51284	13598.7	0	292907	132111	25284	106870	13105.3	46565.8	114712	49386.4	143176	18452.5	0	20289.7	0	0	12595.7	21611.6	12439.1	21750.5	30633.5	30072.4	0	24764.6	0	342743	50184.1	0	0	0	0	0	0	0	0	0	0
1710	1,4-Cyclohex-2-enedione	1054.68	A1710	0	17069.4	9882.52	0	45865.5	0	6295.02	0	0	0	0	9477.85	0	0	11002.9	0	1944.91	4460.3	226.28	954.7	0	38615.4	0	11135.5	11281.6	0	0	0	0	13612.7	5555.24	0	0	0	0	7314.7	23932.8	27392.8	0	0	0	0	22604.6	30410.5	14105.1	9468.43
1715	7-Oxabicyclo[4.1.0]heptane, 1-methyl-4-(2-methyloxiranyl)-	1051	A1715	0	0	1000.88	2518.55	638.638	0	0	0	797.34	1078.03	0	567.675	7308.69	0	0	1497.09	0	0	0	0	0	0	0	0	0	0	0	0	0	0	0	0	0	0	0	0	0	0	0	2765.15	0	0	0	0	0	1164.82
1718	2-Octanone, 1-nitro-	1051.6	A1718	52588.2	0	0	0	0	0	0	0	0	0	15766	0	89764.9	67180.1	18664.7	0	31206.1	22387.6	0	0	0	0	0	0	0	0	20615.7	17864.8	13845.6	0	0	8268.93	0	0	0	77621.3	85290.8	0	20559.4	38717.8	0	0	0	0	9217.68	0
1720	Tricyclo[4.2.1.0(2,5)]non-3-en-9-endo-ol, 9-exo-ethyl-, endo-	1054.21	A1720	0	5961.14	0	0	0	5073.37	0	0	9457.71	3818.46	0	0	0	0	0	0	39242.7	26340.8	35832.1	0	0	0	0	0	0	0	0	0	0	0	0	0	0	0	3008.63	0	0	0	0	0	0	0	0	0	0	0
1721	Cyclohexene, 1-methyl-	1054	A1721	5698.43	7736.55	2966.85	7265.8	17460.8	3899.26	4484.16	8311.15	18707.5	0	3174.72	0	14634.1	12809.2	2264.37	16939.7	6937.48	7925.09	16437.8	0	7762.62	9240.17	9546.05	4738.24	0	0	5781.6	5730.23	0	3228.76	9812.22	2612.71	1521.13	7007.07	1784.99	3205.05	28300.8	0	13752.4	51664.2	53624.3	32971.6	7923.5	14430.4	0	10950.3
1725	2-Furanone, 2,5-dihydro-3,5-dimethyl	1057.13	A1725	5937.57	0	0	10552.5	0	11396.3	0	0	0	0	40726.1	0	69432.8	54188.7	0	68409.2	0	0	0	0	0	12830.4	13195.1	0	0	11296.6	6992.82	20002.6	0	17978.8	0	6511.39	0	16547.5	35600.2	86404.4	0	15249.5	16519.5	0	0	0	0	0	0	0
1731	Analyte 2597	1057.5	A1731	0	0	0	0	0	0	0	0	0	0	0	0	0	0	0	0	0	0	0	0	0	0	0	0	0	0	0	0	0	0	0	0	0	0	0	0	4116.8	4282.51	0	4369.03	4812.78	1445.12	2994.25	0	0	0
1732	Tetrahydro-1,3-oxazine-2-thione	1057	A1732	805.551	0	0	0	1777.59	0	0	0	2429.58	2050.6	0	0	0	0	0	0	0	0	0	0	10027.4	5120.18	6891.13	1496.27	0	1766.32	5231.02	10808.1	0	0	0	0	0	0	0	0	4912.43	4763.57	7623.33	0	2833.1	6856.32	2246.29	6730.63	0	0
1733	7-Dimethylsilyloxytridecane	1050.37	A1733	0	31780.3	0	0	0	0	16668.4	19000.4	0	21656.9	0	10722	0	0	0	0	0	0	15535.9	0	0	0	0	0	0	0	0	0	0	0	0	0	1996.04	0	0	0	0	102376	53890.8	0	142535	0	102088	0	253433	210998
1740	5-Nonanone, 2,2,8,8-tetramethyl-	1060	A1740	0	0	507.899	1132.31	0	0	0	0	0	0	0	0	14747	8978.54	707.321	881.773	0	0	0	2148.18	0	0	806.21	0	0	0	0	0	0	0	2426.16	0	0	0	0	8387	0	0	0	0	0	0	0	0	0	610.263
1741	Analyte 2607	1060.67	A1741	0	0	0	0	0	0	0	0	0	0	0	0	0	0	0	0	0	0	0	0	4644.12	0	0	0	0	0	0	0	0	0	0	0	0	1526.69	0	0	5875.18	7045.89	5664.86	0	3702.22	0	8771.43	4456.08	0	0
1745	2,6,6-Trimethyl-2-cyclohexene-1,4-dione	1063	A1745	66094.5	181638	27420.9	64408.4	143396	60201.7	43969.3	132996	192820	72835.6	121775	130061	43205	59296.1	82289	84435.8	35007.2	132303	110246	81372.2	200431	100475	81469.8	34638.1	39461.3	228342	150692	83350.7	38825	162865	57771.3	65344.4	84546.8	126589	24794.5	63394.1	54384.7	69706.7	85532.4	65219.8	65969.9	69944	65938.5	87398.6	18611.8	36243.4
1746	8,9-Dehydrothymol	1063.27	A1746	3322.3	3431.56	0	2050.05	5820.67	0	0	0	13226.7	4041.93	1680.07	0	1744.26	0	0	0	0	0	0	0	4606.59	2916.78	4926.38	0	0	4045.58	2936.99	3980.79	0	0	0	0	0	1700.96	0	0	0	4682.43	6637.01	0	0	5319.03	0	0	0	0
1747	1-Dodecanol	1065.14	A1747	0	0	0	0	0	0	0	0	0	0	12080.6	0	0	0	0	0	0	0	0	0	0	0	0	0	0	0	0	0	0	0	5060.37	0	0	0	0	0	0	0	0	49665.6	0	28532.2	44691.7	0	1242.64	38926.8
1751	Benzene, 1-methyl-2-nitro-	1066	A1751	0	0	0	0	0	0	2398.98	0	0	0	0	0	0	0	52486	0	7508.28	0	0	0	0	0	0	0	9646.94	0	0	0	0	0	5729.6	4937.77	12640.6	0	6299.88	5081.88	4537.56	0	0	0	6861.19	0	0	0	0	0
1755	Analyte 2625	1066	A1755	0	3625.37	0	0	4863.31	0	9000.11	2856.04	2986.02	0	2329.43	4166.34	1874.5	0	0	0	0	4292.52	1985.13	0	0	0	0	0	0	0	0	0	0	0	0	0	0	0	0	0	0	0	0	0	0	0	0	0	0	0
1759	Analyte 2632	1069.08	A1759	0	1470.63	879.447	1296.78	1679.74	917.01	834.049	1655	469.845	0	2880.01	1260.03	1285.14	2752.42	2072.98	1404.37	890.247	1756.29	1165.6	974.964	1462.74	1148.65	954.374	0	0	0	921.82	0	2496.69	0	0	1587.98	0	0	0	1155.88	1457.77	2209.37	1954.67	2826.99	1948.04	1225.3	0	2404.04	0	1408.11
1760	Analyte 2633	1067.67	A1760	12981.3	2263.79	0	0	23345.8	0	0	0	0	1929.93	0	0	0	0	0	0	0	0	0	0	21092.9	0	0	0	20148.4	24401.3	22802.1	15187.5	0	0	0	0	0	22114.8	0	0	9463.24	0	6927.58	0	0	0	0	31308.5	0	0
1762	Analyte 2635	1069	A1762	0	0	0	0	0	0	0	0	0	0	4404.18	3442.78	2016.47	2774.78	0	2828.07	3197.9	0	0	3442.12	0	0	0	0	0	0	0	0	0	0	2457.81	0	0	0	549.997	7641.59	0	0	0	0	0	1637.78	0	0	0	0
1764	Analyte 2639	1072	A1764	0	0	0	637.537	0	0	0	0	0	0	0	0	1379.34	0	0	0	0	0	0	0	0	0	0	0	0	0	0	0	0	0	0	0	0	0	0	1305.37	0	0	0	0	0	0	0	0	0	0
1765	1-Tetradecyne	1072	A1765	0	0	1153.88	2884.14	1635.79	0	0	395.456	13523.4	0	968.338	1356.48	10738.1	1746.73	1333.17	7402.06	1192.82	815.057	3505.18	5894.69	0	0	0	0	0	0	0	0	0	0	0	0	0	0	128.623	0	0	0	0	0	0	0	0	0	0	0
1773	Analyte 2650	1075	A1773	0	0	0	989.691	0	0	0	0	0	0	0	0	1845.24	2482.84	0	3717.61	0	1104.93	2103.44	0	0	0	0	0	0	0	0	0	0	0	1108.17	0	0	0	0	0	0	0	0	0	0	0	0	0	0	0
1774	2H-Pyran-2-carboxaldehyde, 3,4-dihydro-2,5-dimethyl-	1075	A1774	0	0	0	0	1491.74	0	0	0	2211.96	1816.98	0	0	0	0	301.286	0	0	0	0	2802.38	0	0	0	0	0	0	0	780.778	0	0	0	0	0	0	0	0	0	0	55845.9	0	0	0	1658.95	0	1232.33	3836.25
1777	Analyte 2655	1078	A1777	0	0	0	750.472	0	0	0	861.844	0	0	0	0	0	0	0	0	0	1122.74	0	0	0	388.674	0	432.843	0	135.888	323.215	0	0	0	105.301	0	63.109	232.222	372.328	0	0	0	0	0	0	0	1171.26	0	0	0
1779	Analyte 2658	1078.27	A1779	0	0	0	0	0	0	0	0	93623.1	0	0	0	0	0	0	0	0	0	0	0	0	0	0	0	0	0	0	0	0	0	0	0	0	0	0	0	0	0	69934.1	0	0	0	0	0	174095	26798
1787	3-Heptanone	1084	A1787	0	0	0	0	0	0	0	0	0	0	0	0	73243.2	28287.2	0	51232.5	0	0	0	64682.6	0	0	0	0	0	0	0	0	0	0	20591.9	0	0	0	0	21083.6	0	0	0	0	0	0	0	0	0	0
1788	3-Octen-1-ol, acetate, (Z)-	1084	A1788	0	2076.91	0	0	0	0	0	1790.99	4351.92	0	0	0	5199.84	0	0	10120.5	1787.01	3033.81	10286.8	8797.11	0	0	0	0	0	0	0	0	0	0	0	0	0	0	0	0	3674.06	2764.58	0	0	0	2766.3	2038.59	0	0	3282.5
1789	Betazole	1084.5	A1789	0	0	0	0	0	0	0	0	0	0	0	0	0	0	0	0	0	0	0	0	0	0	0	0	0	0	0	0	0	0	0	0	0	0	0	0	4503.01	5025.74	3844.88	7518.98	6816.37	0	0	0	0	5337.62
1792	2,5-Cyclohexadien-1-one, 4,4-dimethyl-3-phenyl-	1084	A1792	0	672.245	0	0	0	0	3577.65	1853.22	0	3852.9	0	1954.47	0	0	0	0	7691.77	3852.87	1208.09	12496	0	932.006	0	0	5391.46	2635.32	718.092	5592.05	0	2046.88	0	0	0	1864.12	1248.66	10564.8	0	1340.27	0	0	0	0	8695.38	3724.75	0	7406.48
1799	Phenol, 2-methyl-	1089.2	A1799	0	0	0	0	15940.6	0	4424.36	0	24623.6	13155.4	0	0	0	0	0	0	0	0	0	8718.15	0	0	0	0	0	0	0	0	0	0	0	0	0	0	0	0	0	17195.8	18542.1	9902.08	15875.5	0	0	12889.8	0	14616.1
1801	Analyte 2691	1090	A1801	0	1522.47	0	0	2009.27	0	1761.44	1975.16	1685.22	2066.06	0	1826.79	0	2276.61	0	0	0	1864.34	1838.4	1813.15	0	0	0	0	0	0	0	0	0	0	0	0	0	0	0	0	2236.41	2131.28	2122.11	2510.04	2282.55	2065.46	1770.93	0	1522.3	1463.19
1804	trans-3-Nonen-2-one	1090	A1804	0	734.334	0	0	0	0	301.8	0	0	0	0	610.322	0	0	0	0	0	572.822	0	0	2030.9	7709.86	0	0	892.185	1101.31	532.588	0	0	1427.39	0	0	361.294	3119.09	0	0	1134.45	1441.03	673.3	0	1464.96	1111.14	5492.63	2768.95	504.733	666.713
1810	2-Pentadecanol acetate	1095.53	A1810	0	0	0	6877.41	0	0	0	0	0	0	15250.5	0	0	0	0	0	0	0	0	0	9679.12	0	35949	2452.3	3911.72	10028	6652.84	16337.4	3011.38	3528.37	8987.23	3799.21	0	6821.36	7020.16	23834.2	0	0	0	0	0	0	0	0	0	0
1811	Quinoline, 5,6,7,8-tetrahydro-	1093	A1811	0	0	0	0	0	0	0	0	0	0	0	0	0	0	0	0	0	0	0	0	0	0	0	0	0	0	0	0	0	0	0	0	0	0	0	0	0	5678.43	0	2635.38	3515.41	9677.8	3651.44	2278.26	0	1857.34
1817	2-Acetoxydodecane	1095.64	A1817	9553.52	8662.13	0	11091.9	46993.3	4780.73	8486.35	9717.47	0	13133.5	0	7315.88	37548.5	0	0	72507.1	12497.9	25919.6	5218.67	73060.4	0	0	0	0	0	0	0	0	0	0	0	0	0	0	0	0	52893	50609.7	50863.3	0	116788	70169.4	15404.2	36863.9	6129.1	54574.8
1822	2(5H)-Furanone, 3-methyl-	1099.44	A1822	0	0	0	0	0	0	15458.2	91745.4	84244.6	47938.7	0	16934.2	0	0	46670.4	0	73392.4	40869.8	77565.6	33789.5	0	0	0	0	0	0	0	0	0	0	0	1480.87	0	0	0	0	0	34377.9	145945	18688.8	57011.1	34036.3	0	14974.7	0	30485.8
1823	3,5-Dimethyl-4-octanone	1101.5	A1823	0	0	0	0	8737.82	0	0	0	0	3064	0	0	0	0	0	0	0	0	0	0	0	4860.37	0	0	0	0	0	3137.34	0	0	0	0	0	0	0	0	13646	19480.1	15567.4	0	0	19517.3	6465.64	8277	3085.72	16198.4
1824	2-Mercaptopropanoic acid	1100.74	A1824	0	0	0	18632	101486	27595.8	0	0	0	0	0	0	8204.41	0	0	10202.6	0	17229.4	0	611.467	0	0	8110.83	0	33789.1	0	0	0	0	0	5320.86	13810.2	0	0	0	3282.31	0	1141.92	4248.27	0	0	0	0	0	0	1806.2
1827	Analyte 2727	1099	A1827	0	0	0	0	0	0	0	0	0	0	0	2533.58	0	1609.89	0	1491.42	0	0	0	2297.28	0	0	0	0	0	0	0	0	0	0	0	0	0	0	0	3613.12	0	0	0	0	0	0	0	2150.85	0	0
1829	Analyte 2730	1102.6	A1829	0	0	2299.5	4834.19	0	2560.46	3411.7	3713.91	0	0	0	3930.36	0	0	7153.47	0	8767.67	0	0	0	4930.18	0	0	0	0	0	0	0	0	0	0	3462.47	0	3532.52	0	0	0	0	0	0	0	0	0	0	0	0
1844	4-Heptanol	1110.2	A1844	0	2076.75	2319.95	4456.34	0	0	0	0	2245.43	0	0	0	0	0	0	0	0	0	4838.63	2457.69	0	0	0	0	0	0	0	0	0	0	0	0	0	0	0	0	0	3307.75	0	230572	0	0	0	0	1811.27	0
1851	Phenol	1113.63	A1851	0	0	2184.92	1793.56	0	0	0	0	0	0	3671.21	0	0	0	0	0	0	8007.69	0	2495.68	0	0	2013.16	0	4543.87	0	0	0	3034.59	0	4146.4	1944.81	0	0	0	0	0	0	0	0	0	0	0	0	0	0
1857	Analyte 2771	1117	A1857	0	0	0	0	0	0	0	0	0	0	2511.85	0	0	0	0	0	0	0	0	0	2729.54	12466.6	0	0	3010.96	0	0	722.823	0	0	0	0	1052.16	0	0	0	0	0	0	0	2099.51	0	0	3439.7	15445.6	0
1860	2-Undecanethiol, 2-methyl-	1116.71	A1860	0	0	0	0	708.592	0	0	0	0	0	0	0	0	0	656.107	0	0	0	0	0	0	952.767	4612.39	0	0	0	0	1628.7	0	0	0	0	0	0	0	451.894	5114.46	4250.06	4670.44	2411.8	5826.07	3073.65	1374.61	2320.35	736.484	3439.23
1864	Analyte 2778	1120	A1864	0	0	0	842.508	0	0	0	0	0	0	0	0	0	0	0	0	0	0	0	0	0	0	0	0	0	0	0	0	0	0	0	349.701	0	0	0	0	0	0	1201.31	1032.05	3967.56	775.885	0	0	0	0
1865	2-Pentanol, acetate	1121.36	A1865	0	0	0	0	0	0	0	0	0	0	28989.8	0	95879.8	0	43566	158011	21269.7	0	59788.1	67483.9	0	0	0	0	0	0	0	0	0	0	0	0	0	0	0	0	0	0	0	28438	0	0	0	0	0	0
1869	4-Penten-2-one	1122.48	A1869	30616	16897.3	0	0	27000.6	0	0	14809.7	0	0	0	27291.1	0	0	0	0	0	0	0	118550	17265.3	0	69195.4	0	22154.1	21287.4	25088.2	0	0	0	21993.7	0	0	32041.9	0	25067.1	0	0	0	40726.9	0	31024.7	22236.6	43364.2	20545.3	0
1870	2-Acetyl-2-methyl-succinonitrile	1126.6	A1870	0	23079.4	0	0	0	0	0	0	0	0	0	0	0	0	0	0	0	0	1971.7	76681.1	0	0	0	0	0	0	0	0	0	0	0	0	0	0	0	0	0	12871.5	0	0	0	0	10133	2250.69	0	0
1873	Pentanedinitrile	1126.86	A1873	0	12468.6	0	0	9040.88	0	0	3130.02	0	10420.1	0	0	1848.43	0	0	0	0	2699.6	2051.08	4039.7	0	7197.47	0	0	0	0	0	0	0	0	0	0	0	0	1801.18	0	7332.03	0	0	0	0	0	0	0	0	0
1875	Hexane, 3-ethyl-	1126.07	A1875	0	3660.49	4518.04	7076.22	6649.21	2376.63	0	4258.84	14395.3	16682.1	5229.53	6496.73	89735.3	39145.5	6480.68	44166.2	0	9135.52	13244.3	112242	0	18281.2	3677.87	1975.67	2282.36	0	1623.81	6462.91	5935.81	5281.71	7657.31	1990.65	0	0	5044.3	10405.6	7460.78	5035.29	6660.05	0	8905.63	6273.95	0	0	0	12215.3
1879	Pentanedinitrile	1128.77	A1879	0	0	0	0	0	0	0	0	0	0	0	0	13237.1	0	0	0	0	0	27690.5	0	0	0	0	0	0	30246.9	0	0	0	0	27410.8	0	0	0	0	0	0	64086.5	0	0	0	15975.1	0	35938.9	65359.7	0
1884	Phthalazine, 1-methyl-	1132	A1884	0	0	0	0	260.096	0	603.445	0	0	0	0	2478.53	0	0	0	241.745	0	0	1076.51	0	0	1436.95	0	0	753.126	1307.85	668.459	0	1211.3	3127.95	0	0	1500.93	1189.09	1298.37	0	0	1350.92	827.595	0	621.325	0	1063.18	915.135	616.736	0
1887	2-Acetyl-2-methyl-succinonitrile	1134.83	A1887	0	0	0	0	0	0	12782.7	40441.6	0	0	44783.5	0	10371.4	0	0	0	13250.4	0	275185	0	0	0	419386	0	0	0	0	0	0	43657.5	0	0	0	23967.4	0	0	0	0	29750.4	30585.3	0	156849	0	33133.3	0	0
1888	Cyclohexanone, 4-methyl-	1133.5	A1888	0	0	0	0	0	0	0	0	0	0	0	0	0	8429.3	0	0	0	0	0	0	0	5674	0	0	0	3462.6	2626.8	0	0	0	1920.87	172.24	5587.2	0	4141.39	0	0	0	0	0	0	0	0	0	0	0
1889	2(3H)-Furanone, 5-ethyldihydro-	1135	A1889	0	231291	0	258046	620995	0	287171	0	0	0	0	0	0	179696	0	168108	50899.6	112785	158072	130510	0	0	0	0	0	0	0	0	0	0	0	0	0	0	0	0	0	0	0	0	0	0	0	0	0	0
1898	(E)-4-Oxohex-2-enal	1137.19	A1898	0	0	0	0	0	0	4689.89	13492.9	817853	355085	0	233482	0	0	9439.86	0	0	0	0	0	0	0	0	0	0	0	0	0	0	0	0	0	0	0	0	0	0	2.08407e+06	2.77967e+06	3.75417e+06	2.53434e+06	3.99403e+06	1.45754e+06	1.97877e+06	916183	437968
1904	1-Butanol, 2-nitro-	1141.35	A1904	0	0	0	130.183	0	0	22.834	27.501	51.583	0	0	0	31.179	0	0	0	0	0	0	0	0	0	0	0	0	0	0	0	0	0	0	0	0	0	0	0	0	0	6652.89	8.935	8715.27	2980.31	54968	0	0	0
1912	p-Cresol	1141.9	A1912	0	0	0	9042.03	11155.8	0	0	0	0	0	0	0	0	0	9952.17	70323.7	649617	180300	16843.6	0	0	6077.58	0	0	0	0	0	0	0	36087.1	0	0	0	0	9970.19	0	0	0	0	0	0	0	0	0	0	0
1914	1,6,6-Trimethyl-7-(3-oxobut-1-enyl)-3,8-dioxatricyclo[5.1.0.0(2,4)]octan-5-one	1143.8	A1914	8871.24	0	0	0	2831.62	0	0	958.74	8839.87	0	5817.27	1824.24	0	0	0	0	0	0	1533.69	0	11953.9	16759.5	6341.43	0	1837.83	2006.54	10051.9	6326.63	0	3008.57	0	0	0	7201.61	0	0	12770.3	29974.3	5854.14	38528.2	53566.7	11592.7	13643.8	12727.8	4030	10588.2
1918	p-Cresol	1141.75	A1918	0	0	0	0	0	876.869	25595.7	15305.4	13141.7	25613.6	0	23535.3	0	0	0	0	0	0	0	0	0	0	0	0	0	0	0	0	0	0	0	0	0	0	0	0	10579.2	0	12884.1	20499.3	18472.8	13108.8	179057	0	3522.75	66394.7
1931	2-Pentenal, 2,4,4-trimethyl-	1158.84	A1931	0	2079.96	0	0	14538.9	0	16103.8	0	0	23022.3	19718.3	5159.04	0	17260.9	0	48515.7	8448.99	0	0	334594	0	0	0	0	0	0	0	0	0	0	0	0	0	0	0	36260.5	10004.5	2325.84	0	0	0	0	0	0	0	0
1933	1,3,5-Cycloheptatriene, 3,7,7-trimethyl-	1153	A1933	1052.14	0	0	605.735	730.595	0	0	0	1046.76	0	0	0	0	0	0	0	0	0	0	0	0	0	2821.53	0	0	0	0	0	0	0	0	0	0	0	0	0	1154.85	1849.91	1383.62	0	0	2334.07	692.945	630.48	0	2266.27
1934	Analyte 2881	1153.23	A1934	0	0	0	0	0	0	0	0	0	0	0	0	0	0	0	0	0	0	0	0	0	2109.38	0	0	0	450.555	354.039	0	0	0	0	0	0	0	0	0	1301.31	2065.4	1916.59	2462.03	2795.46	3420.53	2815.83	1907.08	1059.17	863.907
1937	5-Methylsalicylic acid, 2TMS derivative	1152	A1937	96650.2	0	0	0	324709	0	28180.4	60060.5	22832.8	0	0	0	0	0	0	0	0	0	51200.4	1153.61	0	0	56261.5	62366.6	37744.8	0	0	1442.85	0	0	0	0	0	0	341715	15965.8	69199.2	17889.4	0	0	22929.2	0	0	61634	41591.6	0
1943	Analyte 2894	1156	A1943	0	0	0	0	1038.07	0	0	0	0	0	0	0	0	0	0	1083.75	0	483.047	850.128	2798.39	0	0	931.388	0	0	0	0	583.417	0	0	0	0	0	0	0	0	1211.14	1029	1075.21	1736.16	1517	2029.77	0	0	0	0
1944	1,3,5-Cycloheptatriene, 2,4-di-t-butyl-7,7-dimethyl-	1156.14	A1944	0	0	0	0	0	0	0	0	0	0	0	0	0	0	10211.1	0	0	0	0	0	3679.8	0	0	0	0	0	0	0	0	0	0	0	3784.91	0	0	0	0	8625.45	9935.67	9421.24	8527.76	8128.93	6284.26	11259.3	10299	8676.74
1946	Analyte 2897	1157.88	A1946	0	0	0	0	0	0	2658.12	0	0	0	4216.33	0	5870.53	0	0	0	0	0	0	0	0	0	0	0	0	0	0	0	0	0	0	2780.48	6682.24	5134.03	7508.31	0	0	0	0	0	0	0	0	0	0	0
1950	1-Propene, 3,3'-oxybis-	1159	A1950	0	0	0	0	0	0	0	0	0	0	0	0	0	0	0	0	0	0	0	0	0	0	0	540.135	1035.34	0	0	0	0	0	0	0	1623.69	1578.57	0	0	1224.06	1457.05	1317	0	0	0	0	1328.05	306.167	0
1951	2,4,4-Trimethyl-1-pentanol	1159.56	A1951	0	0	2980.08	0	0	0	4383.42	0	0	0	0	0	0	11244.7	0	0	0	0	0	147626	0	0	0	0	0	0	0	0	0	0	7395.09	0	0	0	0	66491.6	0	0	0	0	0	0	0	0	0	4599.76
1953	3,6-Heptadien-2-ol, 2,5,5-trimethyl-, (E)-	1158.77	A1953	2502.16	7435.92	2852.16	13214.2	9380.5	0	8170.55	5863.47	9246.09	6851.65	12195.8	8570.15	0	22102.4	32562.2	147487	12340.8	25522.9	31196.3	60699.5	0	0	2082.71	0	0	0	2175.66	3505.88	2263.76	2090.69	6180.47	2409.03	0	0	7523.08	22728.5	0	0	0	7139.27	0	0	0	0	0	0
1956	8-Dodecen-1-ol, acetate, (Z)-	1159	A1956	0	0	0	0	0	0	3075.67	0	0	6572.6	0	3105.61	5903.26	0	0	0	52414.7	13142.9	0	59109.6	0	2809.52	0	0	6604.59	2918.88	0	7740.3	0	4476.28	0	0	6864.25	0	0	36833.5	0	2666.78	0	0	0	0	7826.84	3441.58	0	10389.6
1958	Analyte 2910	1160.13	A1958	0	0	0	0	0	0	0	0	0	0	0	1011.79	0	0	815.25	751.82	626.23	0	0	0	0	776.636	0	0	0	0	0	0	0	0	2791.52	0	0	0	672.791	0	785.452	0	0	1637.87	0	591.375	2685.67	0	0	0
1959	Analyte 2911	1163.36	A1959	1028.12	0	0	0	1276.01	0	0	282.274	2800.74	0	0	0	0	0	0	0	0	0	0	0	0	0	0	0	1324.05	0	1007.33	0	0	0	566.814	0	0	0	0	0	0	0	0	0	0	862.941	1128.44	0	0	0
1966	Analyte 2919	1165	A1966	1284.2	1550.99	2077.73	2492.59	1866	0	1200.22	1430.78	0	1844.6	0	7121.08	15915.6	3934.31	2512.2	3595.69	2048.92	0	1521.13	9748.93	0	1618.47	1783.85	0	0	996.552	1217.99	1323.47	0	1525.53	2284.34	0	0	0	1776.98	6711.57	0	2394.02	2717.57	2350.73	0	0	0	2704.49	0	2254.87
1970	Analyte 2929	1168	A1970	0	0	0	0	0	0	0	0	0	0	0	0	0	0	0	0	0	0	0	0	0	0	0	0	0	0	0	0	0	0	0	0	0	0	0	0	3836.34	1868.44	5452.16	1482.22	1780.15	5383.56	1501.53	1155.58	0	0
1971	Analyte 2930	1165.09	A1971	0	1395.5	0	2396.77	2562.42	0	0	2537.83	3531.51	4373.1	0	0	4275.55	3039.76	0	2706.46	1848.65	2335.58	3000.41	6783.55	0	0	2412.82	0	0	0	0	3225.72	0	0	2033.1	0	0	0	0	0	5803.8	4480.62	4626.8	4711.75	6442.09	5564.4	0	0	0	2430.53
1977	Analyte 2937	1171	A1977	0	0	0	1075.25	1300.01	0	0	0	0	0	807.554	0	0	1660.39	1257.19	1331.57	0	1496.54	0	975.034	2031.39	0	0	0	0	0	0	738.174	1043.8	0	0	1722.99	0	0	0	0	1709.2	1463.43	1996.36	5116.3	1437.09	1247.67	0	1518.53	0	830.285
1978	1,4-Cyclohexadiene, 1-methyl-	1171	A1978	0	4630.81	997.424	12144.8	64519.7	13040.4	0	27983	0	11404.6	0	0	0	0	0	0	0	0	0	0	0	0	0	15991.1	0	0	0	0	0	0	0	9419.33	0	0	0	0	0	0	0	0	0	0	0	0	0	0
1979	Analyte 2940	1171	A1979	0	0	0	0	0	0	0	0	1119.93	606.976	0	0	0	0	0	0	0	0	1249.63	1147.15	0	0	1215.91	0	0	0	0	0	0	0	0	0	0	0	0	0	9053.37	3778.38	7840.98	7486.51	5337.5	6566.78	906.371	989.188	0	1470.68
1981	Butanenitrile, 4-oxo-	1174.21	A1981	5179.13	0	3902.95	0	0	0	0	0	0	15239.1	0	0	20046.9	0	0	0	0	0	0	0	0	0	4650	0	0	0	0	0	0	0	0	0	0	0	0	0	0	78348.5	0	0	0	59374.6	0	14666.7	0	0
1984	2,4,5,6,8-Pentathianonane	1174	A1984	17601.4	19487.9	11100.4	39047.6	16117.8	6906.44	1915.6	23182.1	7320.31	20452.7	0	174028	82944.8	24304.1	6401.43	35868.4	24547.4	29016.2	33353.3	34118.3	15910.3	33861.7	25162.3	0	6290.4	153705	10512.9	2833.63	9767.81	28305.3	11712.3	0	36910.8	95885.3	45333.4	91250.9	0	7029.53	12366.8	4298.17	10577.1	0	5495.52	73622.7	6035.83	1850.61
1987	Piperidine, 1-(1-propenyl)-	1177.48	A1987	0	4048.15	0	1253.37	0	0	0	4169.32	0	0	0	2251.87	7390.12	4011.85	1959.65	0	2558.14	0	1461	0	20079.7	11162.7	0	0	0	8890.45	8437.11	3911.82	0	2801.02	0	0	2128.26	3311.95	1486.74	4267.67	0	0	0	5694.69	2811.09	0	3544.42	0	0	0
1991	Analyte 2963	1178.8	A1991	0	0	0	0	0	0	0	0	0	0	0	0	0	0	0	0	0	0	0	0	0	0	0	0	0	0	0	0	0	0	0	0	0	0	0	0	0	15241.2	0	3292.34	10623	2933.18	0	2628.6	0	0
1993	Ketone, isopropylidenecyclopropyl methyl	1180	A1993	0	0	0	0	817.352	0	1968.27	0	3324.28	0	3770.59	6034.6	7152.38	10624.2	3675.15	10049.5	3204.46	8275.07	30031.8	0	0	0	2530.46	3964.44	0	672.988	0	0	2344.43	4018.17	35596.8	6730.78	7054.18	0	7525.36	1041.38	806.438	0	0	0	742.93	715.945	0	0	0	0
1994	Analyte 2966	1180	A1994	0	0	0	0	824.976	0	0	0	745.045	631.561	0	0	0	897.656	0	0	0	0	708.899	663.166	0	768.559	752.779	0	1536.8	722.059	656.446	0	0	0	0	0	0	826.533	0	0	950.777	1821.25	1022.04	1162.67	974.645	909.934	790.266	1101.88	785.048	0
1998	Benzene, [bis(methylthio)methyl]-	1187.71	A1998	0	0	0	0	372571	0	0	109645	0	0	0	0	119285	0	0	178891	0	112845	0	21618.7	0	0	222001	0	0	0	0	0	0	0	0	0	0	0	100872	0	456684	0	0	34558.6	0	95673.4	53754.3	96969	352236	0
2010	Analyte 2990	1186	A2010	977.534	0	1355.42	1215.58	0	0	0	0	0	0	0	12875.6	42088.6	4747.37	0	855.598	6441.09	4773.69	0	9925.16	0	0	0	0	0	0	0	0	0	0	0	0	811.135	0	5323.52	14858.5	0	0	1556.13	0	0	0	0	0	0	0
2013	Analyte 2994	1189.79	A2013	835.173	0	868.994	2106.35	824.51	1766.23	674.597	1215.8	3240.07	3580.42	0	1799.91	926.251	897.877	0	0	0	0	876.922	5333.13	0	1041.34	0	0	760.437	1437.42	0	0	0	2308.27	0	0	1502.57	0	0	0	0	2848.42	0	0	1666.89	3774.14	1270.76	2215.05	1462.52	3650.27
2016	Analyte 2998	1189	A2016	1759.86	1476.35	0	2607.71	2094.52	1876.59	0	0	0	2135.41	0	0	815.472	0	0	1016.79	1518.78	2285.73	0	835.66	2493.42	2747.04	2743.29	858.611	1731.37	2548.02	1621.37	0	0	0	0	0	1865.62	2214.07	0	939.26	2249.97	1952.31	0	1050.29	3308.44	2199.87	2447.13	2897.48	1534.22	2455.98
2017	Analyte 2999	1189	A2017	0	1070.09	0	0	0	0	781.65	607.436	0	0	0	1292.92	0	0	0	0	0	0	940.12	0	0	1325.89	0	0	750.771	734.447	649.329	0	0	825.264	0	0	0	0	0	0	0	1355.52	335.155	0	526.585	0	0	699.355	743.126	0
2020	Analyte 3003	1192	A2020	0	0	0	0	0	0	0	0	0	0	0	0	0	0	0	0	0	0	0	0	0	0	0	0	0	0	0	0	0	0	0	0	0	0	0	0	0	0	0	0	0	0	0	0	0	0
2026	Pentanedinitrile	1198.3	A2026	81446.8	0	18785.2	0	0	0	0	0	0	0	41938.4	0	0	0	0	0	0	0	0	0	0	0	0	0	60355.7	20620.2	54623.6	18147.3	0	0	0	18597.5	0	0	20850.6	0	0	0	0	0	0	0	0	0	0	0
2028	2-Heptynoic acid	1198.5	A2028	0	18312.6	41643.9	58193.6	20964.6	39266.7	21870.4	0	0	300788	0	21955.5	68642.7	45386	0	0	0	45039.3	20910.8	0	0	67646.3	0	0	0	0	0	0	0	0	0	15653.9	0	0	0	0	0	0	23602.6	17421	46458.6	38913.2	0	17659	69236.5	15568.4
2033	3-Methyl-1-hexen-3-ol	1198.08	A2033	49968	131819	63971.9	163835	36696.9	0	198733	177963	313646	33014.6	107514	97550.8	261732	166735	170120	354470	0	230209	76892.4	85040.1	0	0	283493	0	0	0	21631	0	112791	40183.2	87683.8	0	0	0	203686	704347	0	0	90655.2	53573.6	0	27093.6	0	27557.1	0	121241
2036	2(5H)-Furanone, 3,5,5-trimethyl-	1201	A2036	0	0	0	0	0	0	0	0	0	0	0	0	0	0	0	0	0	0	0	0	50167.2	36113.4	0	0	0	28625.8	43196.7	0	0	0	0	0	0	21009.3	0	0	0	0	0	0	0	0	0	0	0	0
2037	Analyte 3032	1201	A2037	0	0	0	0	3326.6	0	0	0	0	0	0	0	0	0	0	0	0	0	0	0	0	0	0	0	0	0	0	0	0	0	0	0	0	0	0	0	4025.38	3110.14	0	6208.35	6416.94	0	0	0	0	0
2038	3-Undecene, 7-methyl-, (E)-	1203.77	A2038	0	0	1059.5	0	0	0	0	0	0	0	0	0	0	0	0	0	0	0	0	0	0	3604.79	0	0	0	0	0	0	0	0	0	0	0	0	0	0	42813	0	23261.5	0	0	0	16997.2	10977.4	0	0
2039	Analyte 3035	1204	A2039	0	0	0	0	0	0	0	0	0	0	0	0	0	0	0	0	0	6788.17	9943.3	0	0	0	0	0	0	0	0	0	0	0	0	0	0	0	0	0	0	0	0	0	0	0	0	7531.85	0	8443.91
2045	Analyte 3043	1207	A2045	0	0	0	0	0	0	0	0	0	0	0	6807.12	17832	17035.9	4651.02	0	8125.41	10169.9	7078.69	10475.7	0	0	0	0	0	0	0	0	0	0	4505.53	0	0	0	0	7370.7	0	0	0	0	0	0	0	0	0	0
2046	Cyclopentane, 1,3-dimethyl-, cis-	1204.5	A2046	0	0	0	0	0	0	0	0	0	0	0	0	0	0	0	0	0	0	0	0	0	0	0	0	0	0	0	0	0	0	0	0	0	0	0	0	0	20050.8	21743.1	8127.96	25032.7	6549.27	0	0	0	7424.62
2052	Analyte 3055	1210	A2052	0	0	0	0	0	0	0	0	0	0	0	0	0	0	0	0	0	0	0	0	0	0	1327.94	0	0	0	0	2594.62	0	0	0	0	0	0	0	0	0	0	0	0	2791.86	0	0	2606.92	0	0
2056	2(3H)-Furanone, dihydro-3,5-dimethyl-	1213	A2056	0	0	0	0	44547	0	149519	0	0	201368	0	0	0	0	0	0	0	0	0	115085	0	0	0	0	0	0	0	0	0	0	0	0	0	0	0	0	0	65368.4	0	222229	0	0	0	23864.4	0	273052
2057	Analyte 3064	1212.44	A2057	2876.05	1652.58	0	0	0	0	0	1499.09	0	0	0	3486.5	0	0	2795.53	4895.21	4824.11	3596.05	0	0	0	0	1451.58	0	0	0	0	945.852	0	0	0	0	0	0	0	4885.11	0	0	0	0	0	0	0	0	0	0
2058	Analyte 3065	1211.36	A2058	0	0	0	0	0	0	0	0	853.189	0	4383.71	0	0	0	2199.71	2322.2	0	0	2576.18	0	0	0	0	0	0	0	1979.52	0	0	5793.75	3838.72	0	0	0	0	0	0	0	0	0	0	0	0	0	0	1197.11
2061	Analyte 3071	1213	A2061	0	0	0	0	0	0	0	0	0	0	0	1986.57	0	0	0	0	0	0	0	0	0	0	0	0	0	1766.95	0	0	0	0	0	0	2952.96	1862.51	1360.24	1186.47	0	0	0	0	0	0	0	0	0	0
2069	Analyte 3091	1219.45	A2069	90.115	0	441.377	0	613.515	333.021	0	0	565.433	0	2831.42	2805.72	0	0	1088.36	0	1915.11	4028.51	2513.88	0	0	712.354	397.134	0	1249.16	0	28.651	0	3946.38	4769.92	957.668	112.739	3256.59	0	1896.96	0	0	1923.28	416.934	0	0	0	864.269	304.682	0	0
2076	Analyte 3102	1221.77	A2076	0	0	0	0	0	0	0	2231.71	0	3377.39	0	0	0	0	0	0	0	0	0	0	0	0	2248.44	0	5935.45	1534.24	0	11588.8	0	0	0	0	0	1812.13	0	0	0	0	2325.12	6527.1	0	8671.59	3550.64	0	0	0
2080	2,2-Dimethylpropanoic acid, undec-2-enyl ester	1226.5	A2080	0	0	0	9353.01	0	0	0	0	7384.42	0	0	0	46656.7	0	0	0	28775.2	24373.3	18322.2	0	0	0	0	0	0	0	0	0	0	0	7716.33	0	0	0	0	0	0	0	0	0	0	0	0	0	0	0
2089	Analyte 3122	1228	A2089	0	0	0	0	1712.48	0	0	0	0	0	0	0	0	0	0	0	0	0	0	0	0	1938.98	0	0	0	0	0	0	0	0	0	0	0	0	0	0	3777.99	3790.14	4028.22	0	0	0	3381.07	3702.22	0	0
2090	8-(2-Acetyloxiran-2-yl)-6,6-dimethylocta-3,4-dien-2-one	1228	A2090	0	0	0	0	0	0	6678.44	0	0	0	0	0	9262.95	0	0	0	4606.48	0	0	0	0	0	0	50282.2	0	0	0	0	0	0	0	50060.5	0	0	16829.2	0	0	0	0	0	0	0	0	0	0	0
2091	Analyte 3125	1228	A2091	0	0	0	0	0	0	0	0	0	0	0	0	0	0	0	0	0	21861.5	0	0	0	0	0	0	0	0	0	0	2420.38	0	0	0	0	0	2108.68	9687.76	0	0	0	0	0	0	0	0	0	0
2097	Analyte 3137	1234	A2097	0	0	0	0	0	0	0	0	0	0	0	0	0	0	0	0	0	0	0	82505.7	0	0	0	0	0	0	0	0	0	0	0	0	0	0	0	0	31502.2	0	0	45343.9	0	25766	0	41408.7	31606.1	0
2109	2-Heptynoic acid	1241	A2109	0	74854.6	0	0	0	0	0	0	21092.7	0	0	0	0	28380.9	0	0	0	0	25188.4	0	0	0	0	0	0	0	43659.9	0	0	0	0	1250.29	0	0	0	0	0	38086.8	0	0	0	34796	63332.8	54117.3	28247.8	532596
2110	Analyte 3160	1240	A2110	0	0	0	0	0	0	0	0	13922.6	0	0	18185.1	0	0	0	0	0	0	34865.4	0	0	0	0	0	0	0	0	0	0	0	0	0	0	0	0	0	0	15744.2	15494.9	0	0	0	0	0	0	0
2111	1-Methylimidazole-5-carboxaldehyde	1240.6	A2111	0	0	15221.5	0	0	0	0	0	0	0	0	0	0	0	0	0	0	0	0	0	0	26387	0	0	14617.8	5503.27	3088.22	0	0	0	0	0	0	0	0	0	0	0	0	0	0	0	0	0	0	0
2112	Analyte 3164	1240	A2112	943.448	999.308	0	910.032	1494.9	0	0	0	1457.89	581.924	3917.72	11958.4	6886.92	3868.34	2158.81	1497.81	0	2276.15	1668.12	9373.5	1966.73	1446.45	1439.92	885.149	752.899	1125.41	1847.02	1122.75	0	0	3697.09	1056.52	1083.04	1449.19	0	0	2945.94	2754.59	1976.98	3077.75	3487.36	2002.79	3385.82	2820.34	845.925	1592.36
2115	2(3H)-Furanone, 5-hexyldihydro-	1247.5	A2115	0	0	0	0	0	0	0	0	0	0	0	0	0	0	0	0	0	0	0	0	0	0	0	0	0	0	0	0	0	0	0	0	0	0	0	0	2354.91	20003.4	0	717324	0	16133.3	0	12104.1	127956	347858
2116	2-Octenoic acid, (E)-	1245	A2116	0	0	0	0	0	0	0	0	0	0	0	0	0	0	0	0	0	0	0	0	0	0	0	0	0	0	0	0	0	0	0	0	0	0	0	0	0	10509.8	3236.85	16833.3	0	0	0	0	0	9686.83
2120	Rhodanine	1245.47	A2120	3814.62	0	0	0	0	5369.58	0	5629.35	0	0	5260.74	0	0	0	0	0	3914.48	5003.62	0	871409	0	0	0	0	0	0	0	0	0	0	3334.96	3358.46	0	0	4480.52	0	0	0	0	0	0	7849.66	0	0	0	0
2121	Dimethyl sulfone	1246	A2121	1.71787e+06	3303779	7.13309e+06	745673	1.61708e+06	2.87534e+06	1.14287e+06	3.40455e+06	3.98564e+06	3.27492e+06	2.2516e+06	3.91867e+06	1.62892e+06	841551	5.4983e+06	2.51381e+06	1.28613e+06	4.08765e+06	4.92166e+06	3.21142e+06	6.31486e+06	1.02566e+07	1.37402e+06	1.19133e+06	899864	870844	6.91869e+06	4.21544e+06	2.36237e+06	8.20863e+06	2.05084e+06	1.99949e+06	682995	664785	6.02966e+06	2.11209e+06	1.39673e+06	4.46259e+06	2.62213e+06	4.03496e+06	4.1852e+06	1.07812e+07	971173	1.24785e+06	1.40032e+06	5.52183e+06
2124	Naphthalene, 1,2,3,5,8,8a-hexahydro-	1245.9	A2124	15153	13288.8	12174.1	10766.1	23703.2	2522.23	0	14299.9	31014.6	23637.8	0	0	0	0	0	0	0	0	0	0	27794.9	7135.13	31149.9	20630	8965.93	25007	29432.4	32029.6	0	0	0	8674.62	0	9492.69	0	0	30301.2	13690	38846.6	9400.78	15600.5	39404.9	15289.8	42491.8	4430.75	0
2128	Analyte 3187	1249	A2128	0	0	0	0	1559.96	0	0	0	0	732.661	1143.98	0	1788.85	0	0	0	0	680.004	0	953.469	0	0	0	710.358	0	0	0	0	0	0	484.405	0	0	0	0	0	0	0	0	0	0	0	0	0	0	0
2129	Analyte 3188	1249	A2129	0	0	0	776.464	1387.37	0	0	0	954.924	0	0	0	0	0	0	1353.7	0	0	0	790.668	0	0	0	0	0	0	0	0	0	0	0	0	0	0	0	0	3726.28	3739.31	2435.3	9819.05	10081.6	1916.98	0	0	0	0
2135	cis-4-Decenal	1251.83	A2135	0	0	0	0	0	0	0	0	7114.41	0	0	0	0	0	0	0	0	0	0	0	0	0	0	0	0	0	0	0	0	0	0	0	0	0	0	0	576223	517341	715613	417463	469128	465810	520136	452829	80534.2	82236.6
2140	Analyte 3203	1252.19	A2140	2719.11	0	2946.14	0	0	0	0	2980.33	0	0	0	0	0	0	0	0	0	0	0	6567.55	0	1133.16	0	0	0	3445.79	3518.72	0	0	0	0	0	0	3620.38	0	0	3378.69	3357.7	0	0	11646.4	0	0	0	0	2463.61
2143	Analyte 3209	1255.6	A2143	1741.07	18373.5	6813.58	2410.85	0	3926.11	10638.8	0	13728.2	0	0	19132.7	4341.18	4482.91	3048.01	3847.64	4598.38	2552.95	3242.8	0	0	1343.51	0	2395.04	0	0	0	14113.5	0	0	2887.4	1922.04	0	0	0	21006.6	4454.1	37065.9	0	0	55884.2	5551.65	0	29949.9	0	0
2145	1-Dodecanol	1256.7	A2145	0	1401.55	0	0	0	0	1573.97	1892.84	0	8696.97	0	2011.45	4136.71	1640.54	0	1720.95	71837.5	30535.2	5720.12	42049	0	1343.93	0	0	6627.19	1750.15	0	7665.95	0	6376.37	0	0	1753.53	1610.28	0	72295.9	0	4549.28	0	0	0	0	12716.3	7138.89	1425.98	11733.8
2148	Pentanedinitrile	1256.29	A2148	0	26437.9	0	0	0	0	0	0	0	0	0	0	0	0	0	0	0	24874.3	0	0	0	0	0	0	0	0	0	0	0	0	0	0	0	0	0	0	0	0	0	0	0	71855.8	0	0	0	0
2152	Pentanedinitrile	1257.18	A2152	0	0	0	0	0	0	0	2343.29	0	0	0	4465.06	0	0	0	0	0	0	0	6361.37	0	0	0	0	0	0	0	0	0	0	0	0	0	0	0	0	0	6651.74	0	0	0	15412.4	2932.26	0	3095.09	0
2154	1-Octyn-3-ol, 4-ethyl-	1256.5	A2154	4232.31	0	6878.05	11346.7	0	0	13759	17324.9	0	9107.12	0	4430.22	0	0	14922.8	0	0	0	0	0	7061.52	0	1560.84	0	0	0	8293.31	10043.8	0	7610.02	0	0	0	8107.58	0	0	0	0	0	0	0	0	0	0	0	0
2158	2-Hydroxyisocaproic acid, acetate	1258	A2158	39256	20946.8	0	0	0	0	0	5271.33	9759.87	0	0	46676.7	0	0	0	0	0	0	0	0	0	0	0	0	0	0	8579.76	0	0	0	0	0	0	0	0	0	0	0	0	0	0	0	0	0	0	0
2164	Cyclohexane, 1,1,2,3-tetramethyl-	1261	A2164	18578.8	15458.2	21691.8	7297.81	8814.28	2238.03	1019.33	5980.66	58007.1	1528.99	0	0	0	0	0	0	0	0	0	0	14946.2	13473.1	14036.3	7332.52	1846.61	5260.55	56638.4	23569.3	0	0	0	13071.3	0	4843.97	0	0	4137.03	12098.2	3256.39	9696.3	15176	4780.35	830.234	1321.47	0	2315.8
2165	4-Methyl-5H-furan-2-one	1264	A2165	0	0	0	0	0	0	0	0	0	0	0	0	0	0	0	0	0	0	0	0	0	0	0	0	0	0	0	0	0	0	0	0	0	0	0	0	0	0	0	0	0	55159.4	7074.61	8300.07	22048.2	0
2172	Analyte 3247	1267	A2172	0	0	0	0	0	0	0	0	7937.38	0	0	0	0	6986.24	0	0	0	0	0	13125.2	0	0	0	0	0	0	2892.42	0	0	0	0	0	0	0	0	0	0	0	0	6112.52	0	0	0	0	0	0
2174	Analyte 3250	1267	A2174	0	0	0	1354.99	1280.19	0	953.216	0	0	0	0	0	1244.02	1056.16	0	2538	0	0	0	0	0	0	1198.38	1211.37	0	0	0	0	0	0	0	916.642	0	0	0	0	0	0	1098	2739.31	1499.91	1078.19	0	0	0	0
2175	Cyclohexane, 1-ethyl-2-propyl-	1267	A2175	5896.2	6772.65	9066.62	0	0	0	0	0	0	0	0	0	0	0	0	0	0	0	0	0	8006.36	6256.77	10415.2	2332.77	1095.12	0	0	0	0	0	0	5374.51	0	0	0	0	0	4996.18	0	0	6909.87	6750.12	0	0	0	605.489
2179	Analyte 3255	1270.35	A2179	0	0	0	0	0	0	0	0	2491.24	0	0	0	0	0	0	0	0	0	0	0	7471.94	7003.13	3008.62	0	2353.68	4196.6	5720.85	3375.74	0	1551.89	0	3068.66	0	2337.92	0	0	0	0	0	0	10286.9	0	0	7819.03	2482.66	0
2180	9-Tetradecen-1-ol, acetate, (E)-	1270	A2180	0	0	1099.99	0	0	0	0	1965.97	1071.51	0	0	890.101	3903.45	7775.43	1770.9	0	0	0	4596.83	0	0	0	759.716	0	0	0	0	0	0	0	0	0	3132.86	0	0	0	0	0	0	0	0	4298.8	0	0	0	946.422
2183	2-Furanmethanol, tetrahydro-5-methyl-, trans-	1273.43	A2183	0	0	0	0	0	0	0	0	0	0	0	0	0	0	0	0	0	0	0	0	0	0	0	0	0	0	0	0	0	0	0	0	0	0	0	0	6014.32	1472.59	5434.42	4136.3	0	6242.48	0	0	0	1518.32
2189	2-Heptynoic acid	1273.64	A2189	0	0	0	18205.4	0	0	0	0	0	54.462	0	14700.6	0	0	15479.7	0	24.602	0	0	0	0	0	0	0	0	0	0	0	0	0	0	0	0	0	0	0	0	0	0	0	0	290.496	0	0	114.84	15263.7
2194	Analyte 3282	1277.74	A2194	0	687.278	0	0	0	1742.24	0	0	736.104	0	679.49	0	0	8540.59	52266.2	0	0	0	734.711	0	0	806.562	46426.9	814.98	3798.82	721.959	702.006	758.421	0	50481.9	738.66	663.681	0	0	799.825	0	0	1582.65	853.88	0	0	806.878	0	0	0	656.576
2199	2-Pentanamine, N-ethyl-4-methyl-	1282.86	A2199	0	0	0	0	0	0	0	0	0	0	0	0	0	0	0	0	0	0	0	0	0	0	0	0	0	0	0	0	13486.8	24544.3	0	0	8579.86	0	2337.81	0	0	0	0	0	0	0	0	0	0	0
2202	Analyte 3297	1285	A2202	0	0	0	0	0	0	0	0	0	0	0	0	0	0	0	0	0	0	0	0	0	1298.57	0	0	0	0	0	0	0	0	0	0	0	0	0	0	1474.05	0	0	1396.81	1706.64	1917.49	0	2296.95	0	0
2207	Pentanedinitrile	1288.25	A2207	0	34279.6	0	0	0	0	69827.8	0	0	34909.5	0	0	0	0	11283.3	0	0	0	0	0	0	0	0	0	0	0	0	0	0	38755.6	0	0	0	0	0	0	1.06605e+06	218955	0	0	0	0	0	0	0	0
2209	3-Buten-2-one, 4-(2,2,6-trimethyl-7-oxabicyclo[4.1.0]hept-1-yl)-	1288	A2209	0	0	0	0	0	0	0	0	1515.64	0	0	0	0	0	0	0	0	0	0	0	0	0	1325.54	0	0	0	0	1351.44	0	0	0	0	0	0	0	0	0	3444.76	0	7393.53	9307.06	1566.57	0	0	0	595.989
2219	Benzene, (2-nitroethyl)-	1294	A2219	0	0	0	0	0	0	0	0	0	0	4071.2	0	6661.27	0	1277.97	0	0	0	0	0	0	0	0	0	0	0	0	0	0	0	0	0	0	0	0	0	0	0	0	0	0	0	0	0	0	0
2223	ŕ-Methyl-ŕ-propylsuccinimide	1296.81	A2223	33789.8	3766.55	1528.84	888.049	0	0	0	0	7621.19	6121.9	3619.2	4428.24	5121.07	8580.2	5382.04	3506.14	0	0	0	10076.4	0	6665.64	4901.78	0	0	0	7526.81	0	0	0	0	0	0	0	0	0	0	0	0	0	0	0	0	0	0	0
2230	Cyclohexanone, 2-butyl-	1300	A2230	0	0	0	0	0	0	0	0	0	0	0	0	0	0	0	0	0	0	0	0	0	0	0	0	0	0	0	0	0	0	0	0	0	0	0	0	543644	0	614433	452510	0	439514	0	0	0	0
2234	Analyte 3346	1301.88	A2234	0	13419.1	0	0	0	0	9286.65	0	4405.39	9443.8	0	0	0	0	0	0	0	0	0	11286.6	0	0	0	0	0	0	9038.97	0	0	0	0	0	0	0	0	0	0	4762.68	0	0	0	0	0	0	9023.22	0
2244	Analyte 3358	1307.85	A2244	0	544.759	0	0	0	0	0	611.24	0	0	0	0	0	0	687.999	0	0	0	626.411	0	0	0	0	0	0	0	0	547.224	0	2397.26	0	632.126	0	0	533.644	1130.1	1544.58	0	686.712	0	0	0	0	0	0	0
2265	Analyte 3386	1320.2	A2265	0	770.547	0	0	0	0	0	651.016	0	0	0	0	0	0	0	0	0	0	0	1492.41	0	0	0	0	0	0	0	0	0	1225.6	0	0	0	0	0	1452.33	0	8810.7	0	0	0	15342.6	0	0	3938.82	3912.4
2268	Analyte 3390	1316.85	A2268	33982	0	0	0	35795.8	0	0	0	6621.9	0	0	0	0	0	68785.5	0	0	0	73110.4	0	0	31324.2	82570.9	0	43199.3	0	0	6735.99	0	0	0	31682.1	0	0	0	0	0	0	0	37122.2	0	0	0	0	26081	0
2272	Cyclododeca[b]furan-3-carbonitrile, 2-amino-4,5,6,7,8,9,10,11,12,13-decahydro-	1321.2	A2272	6145.89	0	0	0	0	0	0	0	0	0	0	0	0	0	0	0	0	0	0	0	3659.51	4698.08	0	0	0	0	0	0	0	0	0	0	0	0	0	0	3116.05	5672.9	5673.14	4074.39	5034.85	3611.71	9335.08	9558.05	0	0
2275	Analyte 3403	1324	A2275	0	837.809	0	0	0	0	0	0	1137.15	0	1849.76	12849.5	0	0	5327.89	3433.03	848.238	1348.52	14560.7	10120.7	0	1213.05	0	0	2736.02	1135.33	1431.74	0	0	6199.37	1444.69	0	4854.33	1186.71	1122.78	11152.1	7958.48	4862.5	0	2145.1	5470.68	1215.98	1062.07	1476.23	0	0
2276	1,3,5-Cycloheptatriene, 2,4-di-t-butyl-7,7-dimethyl-	1324	A2276	0	0	0	0	0	0	0	0	0	0	0	0	0	0	0	0	0	0	0	0	0	0	960.458	0	0	0	0	0	0	0	0	0	0	0	0	0	1852.86	0	3814.83	1990.71	0	986.311	0	0	0	6148.54
2281	2-Cyclohexen-1-one, 3,5-dimethyl-	1327	A2281	49805.3	14030.7	10442.3	0	8634.5	5576.61	0	11364.9	7311.69	5937.02	3414	5997.65	0	0	4498.34	0	1554.37	4286.03	2885.2	0	71087.6	65642.6	10235.1	5024.03	33725.5	31432.8	48107.5	14989.8	1844.54	4616.89	3188.01	8886.08	0	14998.2	0	0	6296.42	8535.08	8107.1	6835.15	10639.4	0	0	10936.5	0	0
2285	Analyte 3418	1331.89	A2285	6550.32	710.571	0	0	0	4025.3	0	0	7018.05	0	922.137	87678.6	0	4106.54	0	0	898.924	4790.92	752.678	0	0	862	0	0	3235.47	830.686	721.092	0	0	0	775.249	0	3893.9	1842.13	4798.46	69147.3	0	910.407	3933.59	97056.5	0	3898.78	0	0	891.74	794.677
2303	Pentanedinitrile	1345.27	A2303	11154.3	0	0	0	0	0	0	0	0	0	0	0	0	0	0	0	696305	0	70862.7	0	0	0	0	0	0	38572.8	0	0	0	42717.8	0	0	0	0	0	0	0	0	0	0	0	0	0	121181	507632	0
2306	Methanamine, N-(phenylmethylene)-	1345	A2306	0	6923.32	0	0	0	0	0	1910.62	851.369	0	0	2872.83	0	0	0	0	0	0	2368.63	0	1239.53	77330.9	0	0	0	48430.8	0	0	0	31327.7	0	0	18574.5	5423.98	2347.95	0	0	808.109	0	0	0	0	0	0	0	0
2310	Analyte 3456	1348.11	A2310	3125.38	0	0	2520.07	1108.94	0	0	1326.37	4548.29	3103.29	1395.73	1911.22	0	0	1512.02	1248.23	0	0	0	0	1540.53	1663.62	1529.58	0	961.392	0	3017	2634.49	0	0	1135.55	0	998.719	0	0	4779.04	0	0	0	1317.05	0	0	0	1030.96	0	0
2314	Analyte 3462	1352.75	A2314	0	0	0	0	0	0	0	0	0	0	1337.8	0	0	0	0	0	0	0	0	0	0	0	0	0	0	0	0	0	0	0	0	0	0	0	0	0	2244.72	7451.29	0	0	0	2652.59	2734.09	0	6935.22	0
2315	Methane, (methylsulfinyl)(methylthio)-	1351	A2315	63644.6	53703.6	64483.7	39302.2	10329.5	0	8298.43	34015.8	6634.31	20360.3	0	3.59245e+06	1.9139e+06	83009.2	10232.8	13315	265902	96604.2	33374.2	210226	16909.6	117327	23121.6	0	4428.62	20216.5	4297.39	0	0	10645	16443.9	0	72235.8	0	111404	137126	0	266928	119531	8170.99	3009.35	0	23701.6	10966.6	3787.54	11962.8
2316	Analyte 3464	1350.34	A2316	0	825.491	0	0	0	5867.62	0	0	7402.4	0	761.26	0	0	1936.04	0	0	907.071	0	12070.3	0	0	776.644	0	824.219	7044.73	844.062	2456.14	12186.6	0	0	795.538	0	904.49	4690.67	3642.19	0	0	5533.59	3714.4	0	0	898.773	0	0	644.932	753.182
2319	Analyte 3471	1354	A2319	0	0	0	0	0	0	0	0	0	0	0	0	5766.27	5197.01	0	5528.51	2678.75	0	0	0	0	0	0	0	1663.38	0	0	0	0	0	0	0	0	0	0	1772.75	0	0	1777.41	0	0	0	0	0	0	0
2325	Analyte 3478	1356.85	A2325	0	0	0	0	4384.35	0	0	0	0	0	0	0	0	0	0	0	0	0	0	0	0	5631.51	4995.27	0	4267.02	4416.66	0	0	4234.63	0	0	0	4464.44	1869.53	0	0	9572.3	5252.46	0	0	6919.57	5868.15	0	14811.8	0	0
2326	Analyte 3480	1358.43	A2326	9026.23	43675.9	0	6345.26	0	0	10978.7	36630.2	0	3303.82	0	56572.1	0	5947.02	9803.51	0	0	0	3235.41	4912.04	0	0	0	0	0	0	0	0	0	0	0	0	0	0	0	0	0	6674.73	0	1136.46	0	6686.56	0	10053.2	11448.3	6156.01
2329	Dehydromevalonic lactone	1360.08	A2329	7226.5	4471.48	4187.83	2317.36	0	2882.34	3126.6	4887.4	3898.03	4687.81	0	3435.42	1758.58	0	0	3236.9	0	0	0	3583.13	10384.7	23540.1	2761.48	1882.46	5669.15	9098.76	12672.3	4371.97	2373.25	3236.14	0	2683.89	0	3803.32	0	0	0	6228.63	930.396	15121.2	6859.15	4235.27	0	0	0	3625.74
2331	Analyte 3488	1359.81	A2331	9348.41	873.14	0	0	0	945.53	0	0	0	0	748.182	0	0	4137.49	0	0	835.035	6882.91	0	0	0	811.432	0	920.326	3206.17	4689.39	3374.44	0	0	0	856.939	0	0	1906.39	1926.79	0	88933.5	7819.89	1012.2	0	0	7005.56	0	0	706.822	793.8
2335	Analyte 3494	1364.06	A2335	3647.77	0	0	0	0	0	3933.29	0	13939.3	0	0	0	0	0	0	0	0	0	0	0	0	0	3376.34	0	8265.17	14185.4	4739.46	3409.6	0	0	0	0	0	0	0	0	0	4498.1	0	0	0	0	0	10000.7	24209.3	0
2337	Analyte 3496	1363	A2337	0	0	0	0	0	0	0	5779.52	3398.26	1576.18	0	0	4484.54	0	0	0	0	0	0	7674.77	0	0	0	0	0	0	1613.51	1545.22	0	0	0	0	0	0	0	3336.02	0	0	0	0	0	0	0	0	0	0
2338	Analyte 3497	1363	A2338	1121.71	800.39	0	4370.27	5128.36	0	0	0	2189.91	3599.27	0	0	0	0	2347.68	0	0	0	0	1012.03	0	1074.82	0	0	0	0	3039.07	653.498	0	0	0	0	0	0	0	0	0	0	0	0	0	0	0	0	0	0
2341	Analyte 3501	1359.68	A2341	29905.6	26281.2	0	0	27735.7	0	0	30302.9	7293.13	11662.9	10196.8	54920.9	47973.2	33343.1	0	26173.2	33104.8	37234.9	0	7039.46	21331.5	20862.1	26961.3	0	0	33962.8	70207.7	31374.8	0	0	33324.8	22608.1	41125.2	96437.1	28707.4	30050.6	47818.6	26321.5	27401.6	35020.5	36562.7	33269.8	0	0	22417.2	6847.65
2343	Analyte 3504	1369.82	A2343	0	0	0	0	0	0	0	0	14607.9	11306.3	0	0	0	0	0	0	21884	0	22942	0	39272.8	11897.6	0	0	0	0	4924.92	0	6410.38	5995.93	27412	4903.59	148856	44878.7	5686.91	0	0	0	0	0	0	10507.8	0	0	14995.9	0
2347	Analyte 3508	1366	A2347	0	0	0	0	1408.96	0	0	0	5339	0	976.195	0	0	0	0	0	3687.87	2889.54	4339.96	7183.06	0	7912.62	0	0	0	3041.12	0	0	0	0	7512.43	0	0	0	1399.02	45994.7	2280.84	6438.73	2594.23	964.223	4144.21	0	0	6601.15	0	2126.1
2351	Analyte 3514	1369	A2351	0	0	0	0	0	0	0	0	0	0	0	0	0	0	0	0	0	0	0	0	0	1755.8	0	0	0	4864.43	0	0	0	0	0	0	0	7956.93	0	0	0	0	0	0	0	0	0	6832.16	2166.34	0
2359	Analyte 3524	1370.33	A2359	1557.53	9905.46	0	4304.12	0	7239.14	12713.9	0	10240.4	14082	0	0	0	0	5114.41	2364.31	0	9446.35	3586.82	0	0	0	2408.17	6860.86	0	0	0	12268	4896.69	0	0	0	0	0	2064.69	12413.5	0	3299.25	1824.25	0	0	2705.59	0	4794.02	11714.9	0
2360	9-Oxabicyclo[6.1.0]nonan-4-one	1377.47	A2360	0	0	0	0	0	0	0	0	0	910.528	0	0	0	810.416	0	0	0	0	0	0	0	13615.1	9556.4	0	0	0	0	8539.23	0	0	0	0	0	0	0	0	10448.2	20619.4	13944.1	26716.9	26761	0	9312.58	13637.1	0	8385.08
2371	Analyte 3538	1380.36	A2371	0	0	0	0	2345.52	0	529.171	5964.51	0	0	0	0	0	0	4361.11	0	536.254	18320.9	8514.06	7522.47	23816.7	0	0	0	305.68	0	743.254	3145.11	0	0	0	0	0	0	0	0	0	599.496	0	0	1052.85	1724.53	3697.36	1358.95	694.299	532.205
2374	Analyte 3544	1387.39	A2374	15026.3	0	0	10149.2	0	0	0	0	0	4543.3	0	0	0	10491.8	19843.4	5547.64	0	10100.8	0	21163.2	39358.1	11813.8	0	0	0	7920.55	0	0	0	44896.4	2606.23	0	11657.5	0	0	10978.8	0	0	2208.97	0	5923.89	0	0	0	6677.56	7408.66
2378	Pentanedinitrile	1384.55	A2378	0	0	0	0	0	0	0	0	0	0	6470.21	7492.82	0	9545.77	0	0	0	0	0	0	0	0	0	0	0	0	0	0	0	0	0	7618.79	257.683	0	0	157.564	14978.5	0	0	0	16761.1	0	0	0	0	0
2381	Analyte 3554	1387	A2381	0	15827.8	0	0	0	0	0	0	0	0	0	0	0	0	0	0	0	0	0	0	7149.55	0	0	0	0	0	0	0	0	0	0	0	0	0	0	0	0	0	53760.5	0	0	11014.5	0	48488.8	0	0
2387	2(3H)-Furanone, 5-acetyldihydro-	1390	A2387	0	0	0	0	0	0	0	0	0	0	0	0	23181.3	13581.4	32036.7	51778	52098.3	56002.3	31915.4	79606	0	0	0	0	0	0	0	0	0	0	15904	0	0	0	0	0	0	0	0	0	0	0	0	0	0	0
2388	Analyte 3564	1391.24	A2388	0	0	0	0	0	0	0	0	0	0	0	0	0	21116.7	2384.55	0	706.15	1040.7	1931.78	2071.38	0	0	0	0	0	0	0	0	0	0	0	0	0	0	0	0	0	788.815	0	0	637.791	0	0	0	0	488.694
2399	3-Isopropyl-4-methyl-1-pentyn-3-ol	1398.73	A2399	0	1170.75	627.038	0	0	0	1763.04	0	1823.55	1033.9	0	778.576	6654.21	9415.88	0	13184.6	3438.12	4758.95	11420.7	4769.63	0	0	0	428.832	0	0	0	0	0	0	0	0	0	0	0	1126.97	0	0	0	1172.67	0	0	0	0	809.623	0
2400	Analyte 3591	1399	A2400	0	564.062	0	0	0	0	0	0	0	0	0	0	0	0	0	0	1039.72	1051.04	0	0	0	0	0	443.605	855.734	0	478.538	0	537.664	0	637.882	0	618.264	780.234	0	1139.86	0	0	0	950.301	0	0	0	261.708	0	0
2402	Analyte 3594	1402	A2402	0	0	0	0	0	0	0	0	0	0	0	6613.91	0	0	0	0	0	0	0	0	0	0	0	0	0	0	0	0	1862.53	2371.91	0	0	3848.37	0	0	12061.7	0	0	0	0	0	0	0	0	7638.82	0
2410	Analyte 3603	1408.3	A2410	0	0	443.751	0	1703.99	0	564.684	0	0	509.755	0	0	0	0	0	520.67	697.264	0	0	91960.3	160046	0	0	0	1895.63	0	1900.73	5056.6	42119.1	0	0	0	0	0	0	0	0	0	0	0	0	0	0	276.342	0	5185.4
2413	2H-Pyran-2-one, 5,6-dihydro-6-pentyl-	1405	A2413	0	0	0	0	768.846	0	0	0	811.413	0	0	0	0	0	0	0	0	0	0	0	760.832	1634.67	0	0	0	0	1283.88	1411.76	0	0	0	0	0	0	0	0	3631.28	2833.98	4126.5	3049.41	4810.9	2343.39	6926.73	2525.92	3630.98	6270.29
2424	Analyte 3620	1413.79	A2424	0	9421.13	0	0	18114.6	14296.9	0	17069.9	0	0	5453.03	0	17741.1	0	0	8681.01	11497.7	13978.9	5865.69	6803.98	0	0	0	0	0	0	0	0	0	0	0	0	0	0	0	0	10061.2	12106.2	11426.8	0	19046	9464.28	17083	15671.7	6566.69	5021.32
2425	Analyte 3621	1408.6	A2425	6481.71	0	8612.1	0	0	0	64637.7	0	0	0	0	0	0	0	0	0	0	0	17419.3	0	0	17985.7	0	0	0	0	0	0	9637.06	0	0	0	0	8218.84	0	0	19399.9	0	0	18976.4	0	0	6372.41	0	0	0
2428	Analyte 3626	1412.91	A2428	0	0	0	0	0	0	0	0	0	0	0	0	0	0	0	1430.84	0	0	0	0	0	0	0	0	0	0	0	0	0	0	0	0	0	0	0	17225	0	0	1378.6	0	5683.59	1257.07	12800.1	6966.38	0	5292.56
2429	2H-Pyran-2-one, tetrahydro-6,6-dimethyl-	1417.86	A2429	0	0	0	11101.3	0	9339.53	14274.4	0	19145.7	0	0	0	0	0	0	0	14902.3	0	0	0	0	0	0	0	0	0	0	0	0	0	0	0	0	0	0	0	0	0	0	0	0	0	66580	0	0	0
2431	2-Acetamido-2-deoxy-d-mannolactone	1417	A2431	0	0	0	4032.71	0	0	2306.79	0	2607.26	0	0	3704.66	2006.32	6575.45	0	4132.48	0	2847.85	14237.1	0	0	0	0	0	0	0	0	0	0	0	5683.43	0	0	0	6423.61	0	0	0	0	0	0	0	0	0	0	0
2438	2-Cyclopenten-1-one, 3-methyl-	1423	A2438	9188.64	3546.64	5514.94	0	0	2208.51	0	0	0	4261.4	0	0	0	0	0	0	0	0	0	0	8005.81	15294.5	4068.28	0	5110.06	5103.16	8112.31	4066.96	0	0	0	1384.57	0	3529.45	0	0	0	4865.73	11330.2	5833.93	7715.19	3601.67	6843.2	0	0	24085.2
2452	Cyclopropylamine	1436.09	A2452	0	0	22036.8	5604.6	0	0	0	0	0	0	0	0	0	0	0	0	0	11062.6	0	0	0	0	11319.1	5164.24	5326.04	0	0	0	0	0	0	0	0	0	0	0	0	0	0	0	0	0	0	0	0	0
2455	Analyte 3676	1437.42	A2455	2745.89	0	0	4559.61	0	0	101489	0	0	0	0	0	0	0	0	0	814.416	0	770.03	0	111472	843.358	0	8358.31	0	856.293	796.607	0	0	0	783.817	723.875	0	0	4573.49	0	0	8393.4	941.653	0	3015.35	0	0	0	871.594	760.502
2462	Analyte 3686	1441	A2462	0	335.282	698.639	1424.07	871.157	1409.86	406.148	816.746	912.255	1821.41	0	684.651	0	0	0	1087.5	831.307	0	0	0	0	0	0	0	0	0	0	0	0	0	0	0	0	0	0	0	909.83	705.465	0	958.891	1302.69	0	0	2059.2	173.934	679.601
2465	Analyte 3690	1442.09	A2465	0	0	0	0	0	0	0	0	0	0	0	38813.6	2568.65	0	1936.28	0	0	0	2304.14	0	136685	0	0	0	15281.6	0	1790.9	0	12294.8	0	0	0	0	0	0	0	6006.91	0	0	0	0	0	0	0	0	0
2466	Analyte 3691	1442.5	A2466	0	0	0	0	26562.2	24078.5	0	3.0333e+06	90709.7	0	0	0	0	125322	0	0	0	0	0	0	0	0	0	0	0	0	0	29194.5	3.24933e+06	0	0	0	0	0	0	79658.9	0	0	0	0	0	0	0	0	0	0
2472	Analyte 3703	1443.57	A2472	0	0	38214.8	0	3022.87	0	20713.4	0	0	648.815	0	0	0	0	0	717.132	3564.76	0	0	0	0	2303.56	0	0	1974.15	0	0	6293.74	0	0	0	0	0	3646.61	0	0	0	0	0	557.397	0	0	74882.6	383.114	0	2403.15
2474	Analyte 3706	1447.25	A2474	0	0	0	1511.74	0	0	2263.75	0	6972.64	0	0	0	0	2534.76	1086.57	1251.48	0	0	2801.51	1587.23	0	0	0	0	0	0	0	0	0	0	0	4095.63	0	0	0	0	0	0	0	0	0	0	0	0	0	0
2479	Analyte 3711	1450	A2479	0	0	0	0	0	0	0	0	0	0	0	10484.2	0	0	0	0	0	0	0	0	1776.34	0	0	0	0	0	0	0	1995.7	0	2338.95	2039.79	8034.87	0	0	0	0	0	0	0	0	0	0	0	0	0
2481	Analyte 3715	1455.47	A2481	0	0	0	407.346	4598.17	395.929	0	0	0	719.142	0	0	0	0	0	0	13415.7	0	0	0	0	2234.45	0	0	0	1463.28	0	8562.31	0	0	0	0	0	0	0	0	0	0	0	557.604	0	0	0	2979.87	379.461	3755.71
2489	5,7-Octadien-3-ol, 2,4,4,7-tetramethyl-, (E)-	1459	A2489	1018.63	29372.7	912.633	8689.92	29678.8	9486.51	0	11323	4983.59	5020.12	0	0	0	0	0	0	0	0	0	0	6771.16	0	16291.9	2336.7	0	19311	0	5483.41	0	0	0	3738.76	0	0	0	0	12312.8	5922.28	24017.2	7984.94	3303.04	7445.05	4519.82	1563.62	1595.35	0
2497	Analyte 3738	1469.33	A2497	0	0	0	0	2811.8	557.896	0	0	105441	590.341	0	0	0	0	0	661.378	0	0	0	0	0	0	0	0	672.413	0	0	4731.75	0	146186	0	0	0	688.574	0	0	0	0	0	588.157	908.261	0	0	498.255	0	5118.53
2499	Analyte 3740	1466.85	A2499	0	0	0	9786	0	0	0	0	23970.4	0	0	0	0	0	0	3564.04	1693.37	1955.55	14889.4	25825.5	0	0	0	0	0	0	0	0	0	0	0	0	0	0	0	0	1362.64	0	0	1757.73	0	0	0	0	0	0
2501	Analyte 3742	1468	A2501	0	2228.43	0	920.631	2455.41	0	0	2557.76	3876.42	1133.56	0	0	0	0	0	0	0	0	0	0	0	970.54	655.695	0	1563.6	1667.09	1124.17	1015.34	0	0	0	0	0	0	0	0	0	0	0	0	0	0	0	0	0	0
2506	1-Nitro-bicyclo[6.1.0]nonan-2-one	1471	A2506	0	1136.3	850.416	1012.07	7457.89	0	1312.77	0	8709.79	3976.74	0	0	0	0	0	1097.41	0	0	801.55	2494.97	0	0	7039.01	0	0	0	0	9084.21	0	0	0	0	0	0	0	0	6566.85	7155.08	4520.57	4621.72	3859.26	3899.72	0	0	0	3086.86
2513	Analyte 3758	1476.4	A2513	0	0	0	0	6185.42	0	0	0	7821.17	3947.67	0	0	0	0	0	0	0	0	0	1258.19	0	0	7733.65	0	0	0	0	8513.89	0	0	0	0	0	0	0	0	8160.68	6672.68	6038.72	4152.9	6292.91	5510.92	0	0	0	2561.13
2521	Bicyclo[3.1.0]hexane, 4-methylene-1-(1-methylethyl)-	1483	A2521	970.479	2924.8	1072.15	2205.45	3834.8	0	0	2485.47	3930.67	2361.73	0	0	0	0	0	0	0	0	0	0	1399.92	1625.65	3988.66	0	0	3531.74	2133.9	5033.98	0	0	0	0	0	972.73	0	0	0	1063.37	1223.63	861.837	0	1714.8	0	1005.03	0	0
2523	Analyte 3774	1488.48	A2523	98272.7	112180	0	0	1891.82	0	0	0	0	0	0	0	0	0	0	1519.2	1188.18	0	0	0	0	2275.71	0	0	655.333	0	79447.6	3143.85	80666.2	0	0	0	0	681.715	0	0	0	0	126109	0	0	0	0	398.824	0	932.638
2529	Ethanamine, 2,2'-oxybis-	1489	A2529	0	0	0	0	0	0	0	1672.71	0	0	0	18132.1	0	0	0	0	3780.89	2151.39	0	0	0	1864.24	0	0	0	3815.23	0	0	2235.1	6228.92	0	0	6085	1187.16	8032.92	0	0	0	0	0	0	0	0	0	0	0
2541	Analyte 3798	1501	A2541	0	1733.79	0	0	0	0	0	2967.16	0	1613.43	0	3156.8	0	0	0	2830.83	2647.68	2989.03	3038.64	2878.7	2542.74	2321.71	0	0	2384.03	3230.27	2706.26	0	0	2383.99	0	1274.59	1967.76	3426.5	2016.52	0	0	2117.32	1380.65	0	2918.89	2891.76	2361.42	3147.91	0	0
2545	Analyte 3802	1503.18	A2545	0	0	0	0	1694.07	0	0	4630.82	0	0	1576.25	0	0	0	0	0	0	0	0	0	0	0	0	0	0	0	0	0	0	0	0	0	1386.41	0	0	0	0	2501.8	0	0	0	6875.93	27954.2	0	0	3410.86
2547	4-t-Butylcyclohexylamine	1504	A2547	0	0	0	0	0	0	0	0	0	0	0	0	0	0	0	0	0	0	0	0	0	0	0	0	0	0	0	0	0	0	0	0	0	0	0	0	2663.26	5654.37	4527.62	5598.59	3613.14	1977.2	1526.32	1663.2	0	1453.17
2552	Analyte 3810	1512.09	A2552	24838.5	0	0	0	0	0	8566.44	22574.4	0	0	27802.1	40789.3	3702.82	4571.24	29367.7	0	2994.24	6451.16	0	0	41259.6	0	0	0	39461.4	24170.3	0	0	61767.6	49940.8	1584.19	0	86721.3	59325.4	5078.49	0	7099.73	0	11877.6	0	4898.83	0	91873.8	27730.2	0	0
2557	Analyte 3822	1519.5	A2557	0	15419.3	0	0	0	0	12589.9	783.72	2440.85	0	0	3340.96	0	2951.64	2337.79	1091.24	0	0	16059.8	0	0	1734.35	0	1615.79	0	944.084	0	18405.5	0	0	0	3589.27	814.151	0	1770.51	0	2483.36	0	0	4497.01	0	2405.31	0	0	0	0
2558	Analyte 3823	1520.93	A2558	0	1719.88	0	0	0	1491.19	0	1044.41	0	0	0	0	0	0	0	0	0	0	0	7996.95	0	0	0	0	0	0	2812.51	28265.7	0	1441.87	0	0	0	0	0	7096.57	0	1592.84	0	0	2722.53	1519.45	0	0	1220.9	0
2559	Analyte 3824	1518.33	A2559	0	0	0	0	0	0	0	0	0	9457.25	0	0	0	1367.72	1406.1	0	0	2866.97	0	1590.84	0	6395.96	0	0	0	0	0	0	0	0	0	0	0	0	0	3748.8	0	0	0	0	0	0	7999.07	0	0	0
2561	Analyte 3826	1515.25	A2561	0	0	0	0	0	0	1724.11	2360.76	0	866.267	0	155080	0	0	0	3966.26	0	0	0	0	0	0	0	527.615	572.633	0	0	0	0	0	0	148207	0	2726.21	0	0	0	73041.7	0	597.473	1093.77	111588	0	0	0	5620.41
2563	Analyte 3828	1522	A2563	866.608	991.367	0	0	0	0	0	0	0	0	2090.65	2307.49	0	1575.04	2423.74	0	0	0	0	0	2121.4	3173.94	0	0	0	0	1382.78	0	0	1347.66	0	740.37	0	0	528.139	0	0	1027.01	0	0	0	0	797.737	0	0	0
2575	Analyte 3849	1534	A2575	0	0	0	0	1601.67	0	1056.67	824.284	0	0	0	0	1122.71	1266.34	3495.71	1072.67	1560.79	1162.04	1057.62	0	0	0	2164.7	827.309	1705.21	0	796.78	0	0	0	0	1110.19	1878.06	0	0	0	0	0	0	1101.1	2006.84	0	1421.38	960.913	0	0
2582	Analyte 3860	1546.43	A2582	0	0	0	0	0	0	0	0	0	0	0	0	0	0	0	0	0	0	0	0	0	0	0	0	0	0	75410.8	0	0	0	0	0	0	0	0	0	0	0	0	0	0	0	0	0	0	106029
2584	Analyte 3862	1543.56	A2584	0	0	0	0	0	0	9474.7	0	0	640.198	0	0	0	0	0	9337.03	45004.7	139152	0	0	0	0	0	501.606	533.855	0	0	0	0	0	0	0	0	0	0	0	0	0	0	592.426	0	0	0	0	0	3091.46
2586	Analyte 3868	1546.26	A2586	9290.35	818.746	0	0	0	0	0	3879.78	0	0	718.362	0	0	3158.51	0	0	866.725	0	14756.3	0	0	0	0	0	0	0	718.642	0	0	0	7246.98	755.822	6319.29	6491.8	0	0	0	0	0	0	1762.58	0	0	0	783.879	877.819
2592	Analyte 3882	1561	A2592	0	0	0	0	0	0	0	0	0	0	0	0	0	0	0	0	0	0	0	0	0	2848.59	0	0	0	0	0	0	0	0	0	0	0	0	0	0	1389.04	0	1874.07	2076.3	2122.6	2081.33	0	2011.09	0	0
2605	Analyte 3897	1572.36	A2605	0	0	0	0	0	0	1464.23	0	0	562.131	0	0	0	0	0	676.773	0	0	0	0	0	0	0	605.337	0	0	0	52467.2	0	0	0	0	0	498.075	0	0	176214	0	0	0	0	0	0	0	0	3376.14
2606	1-Heptanamine	1576.27	A2606	0	0	0	0	0	0	0	0	0	0	0	43697.5	0	0	0	0	0	0	0	0	14568.1	0	0	0	0	3381.98	0	0	97120.5	0	0	0	30877.2	23872.9	19978.9	0	0	0	0	0	0	0	0	0	0	0
2607	Analyte 3900	1579	A2607	2369.71	0	5004.65	3273.73	0	0	0	3003.49	0	0	0	48624.7	116351	5795.57	0	0	24422.1	5370.39	0	5671.2	0	0	1799.18	0	0	0	0	0	0	0	0	0	2768.85	0	13737.6	9663.74	0	0	0	0	0	0	0	0	0	0
2610	2-Ethylbutylamine	1585.4	A2610	0	0	0	0	0	0	0	0	0	0	0	65848.2	0	0	0	0	0	0	0	0	0	14403.8	0	0	0	6817.14	0	0	129836	374418	25697.3	0	81563.5	40793.3	86217.8	2617.29	0	0	0	0	0	0	0	0	0	0
2617	Analyte 3923	1601.24	A2617	0	7020.9	0	0	0	406.874	11274.7	0	19824.5	0	0	0	0	0	0	0	0	0	0	116320	11887.2	0	0	6896.51	0	944.682	8215.69	87624.8	0	33264.3	50977.8	0	24900.3	0	45959.9	0	0	46378.2	0	73236.8	0	78501.8	0	0	0	40326.3
2622	Phenol	1613.33	A2622	74590.2	0	0	0	0	86465.4	0	0	0	0	40757.6	0	0	0	0	0	0	0	0	0	0	0	0	0	0	0	0	0	0	0	0	0	45670.3	0	0	0	0	75855.8	7193.83	0	0	0	0	133745	5517.58	0
2624	p-Mentha-1,8-dien-7-ol	1612	A2624	0	0	0	0	0	0	0	0	0	0	0	0	0	288.013	0	0	0	0	0	0	0	3058.37	0	0	0	0	859.515	1439.49	0	0	0	0	0	0	0	0	3740.77	7050.64	5600.72	5216.43	23649.2	8121.4	0	1364.94	0	0
2627	Analyte 3944	1625.8	A2627	0	36302.1	0	0	0	0	114378	0	0	0	0	83166.1	0	0	0	0	0	6161.88	0	18701.4	0	0	0	0	0	0	0	0	0	0	0	0	0	0	0	0	0	0	0	0	0	0	27495.9	0	0	16995.4
2630	Pyridine, 4-pentyl-	1627	A2630	0	0	0	0	1845.95	0	0	0	823.319	0	0	0	0	0	0	0	0	0	0	0	0	0	3292.58	0	0	0	0	832.236	0	0	0	0	0	0	0	0	2942.29	11179.3	4223.17	6193.24	8581.1	0	0	0	0	2916.41
2636	Urea, butyl-	1633.87	A2636	5081.18	36297.6	0	0	0	0	0	73483.1	6938.23	0	35400	100374	0	0	4151.7	0	38251	51330.9	22675.7	0	59075.7	15789.1	0	0	3695.31	0	13798.3	0	48290.8	354569	42210.9	0	50160.6	8993.82	137008	28473.4	28576.8	27873.2	0	0	0	0	11494.1	0	0	0
2639	Pentanedinitrile	1648.9	A2639	0	0	0	88376.1	0	0	0	2.27943e+06	0	805103	0	73902.5	0	0	276927	1.95785e+06	0	0	69675.3	0	0	0	623181	0	306514	0	2.14334e+06	1.85058e+06	158127	0	244588	401711	0	0	0	0	0	0	0	504993	66560.4	24771.7	0	0	0	0
2640	Analyte 3966	1652.71	A2640	0	11618.7	0	0	11640.1	6071.7	0	73597	35973.2	0	0	6739.87	0	20472.6	0	0	0	0	0	0	0	79901.2	0	0	0	0	0	0	0	0	0	0	0	0	0	0	0	0	98003.1	0	0	0	0	0	192600	0
2647	Aziridine, 2-methyl-	1663	A2647	5855.42	0	0	0	0	0	0	0	0	0	0	0	0	0	0	0	0	0	0	0	0	0	0	0	0	0	0	0	0	0	0	0	0	0	0	0	5942.06	0	9805.4	5612.76	0	0	0	16589	0	0
2651	3-Amino-5-pyrazolol	1674.9	A2651	0	0	3422.68	0	1963.21	0	2695.94	0	2153.28	842.458	0	0	0	12454.8	3648.32	2776.18	0	2758.86	3786.72	14775.4	0	0	3056.74	0	0	0	0	1558.38	0	0	675.895	3669.78	0	0	4200.46	8670.5	4502.65	0	2259.61	1087.77	2690.18	3378.3	0	0	0	1346.07
2653	Cyanic acid, 2-methylpropyl ester	1679.83	A2653	0	0	0	0	90829.4	0	0	0	0	0	6281.57	0	6305.22	32133.2	10520.7	0	0	0	4002.64	19069.7	0	0	0	0	0	0	0	0	0	0	0	0	0	0	0	0	38227	0	23130.2	33904.3	0	0	27114.1	0	0	0
2655	1-Aziridineethanol	1682.07	A2655	0	0	5697.64	8760.67	0	0	0	0	0	0	0	0	32236.5	0	5275.72	0	0	0	0	4689.44	0	0	0	0	0	0	0	0	0	0	0	0	0	0	0	0	5888.52	0	10068.1	11100	0	4675.6	0	0	0	0
2668	Cyanic acid, 2-methylpropyl ester	1709.29	A2668	0	2654.66	0	34358.4	0	9499.42	0	13039.2	0	2801.97	0	0	0	11696.7	0	0	0	0	7458.21	29331.7	0	0	0	0	0	0	0	0	0	0	0	0	0	0	0	0	0	0	41722.5	0	0	12929.5	9512.56	0	10877.3	0
2671	Cyanic acid, 2-methylpropyl ester	1720.75	A2671	0	0	0	0	0	0	0	0	0	0	0	0	0	31480.5	0	0	0	0	0	0	0	0	0	0	0	0	0	0	0	0	0	0	0	0	0	0	0	0	9781.87	0	0	25140.4	13981.6	0	0	0
2682	Analyte 4033	1732.82	A2682	0	0	0	0	0	0	23794.8	18822.9	20538.7	0	0	0	0	0	0	0	0	0	6048.49	0	0	0	0	0	0	0	0	0	0	0	0	0	0	0	0	99214.9	0	0	6955.23	0	0	0	0	6406.34	5871.62	5740.19
2684	Cyanic acid, 2-methylpropyl ester	1733.5	A2684	0	0	0	0	0	0	0	0	0	0	0	0	0	0	0	0	0	0	6576.08	0	0	0	0	0	0	0	0	0	0	0	0	0	0	0	0	0	34779.4	0	0	5769.63	0	18921.4	0	19746.3	0	0
2687	Phenol	1745.35	A2687	0	22775.1	33556.4	0	0	0	0	30587.3	41712	0	0	12205.6	49944	0	0	0	0	0	0	0	0	0	0	0	24568.5	0	10760.5	0	0	18939.7	0	0	0	0	0	0	79996.1	42432.6	0	12642.5	0	0	0	0	0	5417.96
2693	Pentanedinitrile	1753.75	A2693	0	12982.9	0	0	0	0	0	0	234807	0	0	100037	0	0	0	0	0	0	0	0	0	0	0	0	0	0	0	0	0	0	0	0	0	0	0	0	0	95641.6	0	0	409368	0	478389	0	0	295389
2694	Pentanedinitrile	1759.27	A2694	0	0	67858.2	49892.7	0	110235	0	0	0	0	0	0	87319.6	0	25481	0	0	26642.3	53470.8	0	0	0	0	0	0	0	0	0	0	84029	0	0	0	0	0	0	0	0	28135.8	82975.3	0	0	0	0	0	0
[truncated: 10 more columns]

## Sheet: PROTEOMES
index	row.names	DOM1F	DOM10F	DOM2F	DOM3F	DOM4F	DOM5F	DOM6F	DOM7F	DOM8F	DOM9F	DOM1M	DOM10M	DOM2M	DOM3M	DOM4M	DOM5M	DOM6M	DOM7M	DOM8M	DOM9M	MUS1F	MUS10F	MUS4F	MUS5F	MUS6F	MUS7F	MUS8F	MUS9F	MUS1M	MUS10M	MUS4M	MUS5M	MUS6M	MUS7M	MUS8M	MUS9M	wMUS1F	wMUS10F	wMUS2F	wMUS3F	wMUS4F	wMUS5F	wMUS6F	wMUS7F	wMUS8F	wMUS9F	wMUS1M	wMUS10M
2	Lrp2	302500000	332180000	158640000	163520000	217730000	175320000	22974000	204980000	252430000	125030000	109330000	138180000	16046000	30239000	47184000	155270000	38371000	111150000	144940000	121160000	242280000	331130000	298180000	84026000	466310000	330740000	254740000	191240000	27411000	95074000	210470000	40579000	111260000	238760000	3805300	19748000	349420000	363190000	353260000	723790000	219800000	353800000	381050000	585960000	273000000	335980000	10337000	508570000
13	Dsp	23243000	9156800	29852000	48463000	7683600	10703000	0	6025800	13682000	13435000	4254600	11200000	0	2352700	0	5571200	1192100	0	8996500	3470500	13416000	15968000	10136000	7041000	4620500	21498000	8148900	14803000	0	0	1029500	4961800	5448800	37530000	14852000	0	24191000	12937000	8523700	3376100	1393400	6147300	12670000	15402000	82344000	27350000	0	10694000
19	sMup1	146660000000	328440000000	224160000000	130940000000	144870000000	279580000000	28373000000	257570000000	250280000000	167370000000	387990000000	355770000000	836760000000	860990000000	520290000000	362980000000	62874000000	355590000000	203430000000	294850000000	67376000000	64525000000	37138000000	506820000000	35827000000	116800000000	176560000000	60630000000	471920000000	676220000000	455840000000	547470000000	379340000000	113290000000	740270000000	776120000000	71366000000	96395000000	57449000000	50196000000	23844000000	34946000000	9550100000	42686000000	16568000000	6059100000	939290000000	289260000000
20	Mup10	26975000000	93832000000	43026000000	26451000000	13362000000	58565000000	7130000000	52689000000	44597000000	13972000000	45269000000	126770000000	114370000000	111070000000	52179000000	54621000000	13513000000	179480000000	14411000000	8819100000	12043000000	12682000000	6213300000	63306000000	7457900000	10844000000	30314000000	13348000000	83245000000	77958000000	25155000000	68124000000	23198000000	16143000000	242800000000	94766000000	13283000000	14461000000	9815100000	7741900000	4099300000	9987900000	2367000000	10505000000	9993600000	2149300000	104840000000	21337000000
22	Mup14	2035500	77800000	6521200	3938800	8881700	369670000	25829000	65012000	82701000	43115000	31830000	28213000	4979100000	3929500000	17374000000	26617000000	3534000000	9620300000	10953000000	0	146520	1495700	0	0	919570	1588000	3878300	850560	0	0	0	0	6246800	1766700	11726000	0	2769300	0	1480800	870030	607490	1180000	1374700	2237200	2592600	1160000	0	1918700
23	Mup17	152020000	393500000	203670000	949140000	1571400000	4930100000	74110000	2407100000	245670000	1831200000	83073000	254760000	243590000	57420000	1197100000	5744300000	975620000	832110000	85684000	2338200000	1023100000	1179200000	2924800000	2904500000	1378800000	2147900000	1956000000	1234500000	5591600000	4869700000	3211800000	4268500000	3203300000	2480600000	8793400000	1223000000	2445100000	869280000	538680000	404090000	287230000	587540000	128290000	594910000	323350000	230270000	1890800000	2584200000
24	Mup20	1014900000	649030000	1760500000	1679100000	1163700000	1851400000	106040000	821960000	2066100000	1618000000	38951000000	2861600000	78317000000	59758000000	45436000000	74376000000	9939500000	33045000000	210420000000	79660000000	445760000	530740000	683800000	738700000	505420000	581940000	1196400000	644350000	36974000000	28568000000	69873000000	2654800000	35503000000	472680000	82317000000	31607000000	4766000000	251160000	604300000	724710000	439620000	483250000	403460000	432130000	328070000	176060000	27936000000	13285000000
25	Mup21	362900000	108720000	99655000	60280000	158860000	185690000	0	115130000	181610000	254050000	5871600000	1991700000	1573700000	1194800000	3770900000	2864800000	4370700	1298500000	3511900000	5583600000	55608000	350590000	170700000	15032000	118940000	13268000	73540000	16002000	1674500000	8927400000	5748000000	170310000	5936400000	17324000	2404000000	79680000	161760000	24383000	29515000	11836000	21732000	35236000	39673000	17046000	19384000	9792400	752240000	1859800000
26	Mup3	48524000000	11183000000	19539000000	15688000000	25570000000	23173000000	2330800000	18466000000	27594000000	31193000000	94852000000	42213000000	60327000000	44025000000	62146000000	43450000000	7147100000	37320000000	67256000000	59143000000	114700000	501010000	5506000000	194990000	1571000000	4738800000	251540000	110500000	3408000000	14027000000	33500000000	789480000	34339000000	3390000000	3758800000	207010000	747830000	191490000	283280000	106840000	6961500000	468600000	6563900000	256150000	341250000	125670000	1527100000	2865200000
27	Mup4	4416600	1025200	27127000	0	4363300	841830	0	0	0	13075000	7492800	167750000	0	3855600	4211300	9673200	0	16691000	9827600	262360000	908550	2229100	6986700	0	1439900	1023900	0	0	0	9127500	29917000	0	69471000	0	0	0	0	3327400	14684000	5896600	0	0	0	0	1511000	381180	0	18036000
28	Mup5	111650000	1593100	26989000	68472000	75101000	6168800	0	20325000	40666000	28485000	39857000	0	59977000	73489000	6365700	14212000	671630	22244000	18612000	25811000	15561000	2730300	62097000	62498000	81168000	155280000	24261000	17907000	32471000	56879000	603380000	28734000	262030000	383280000	35134000	36756000	63745000	268460000	265140000	2549100	69793000	391260000	90191000	34668000	114830000	69543000	109400000	204610000
31	Mup8	53894000	1654400000	562550000	5009500000	6614200000	18812000000	1666700000	11050000000	1654900000	8368100000	10373000000	18123000000	32780000000	34379000000	22690000000	38984000000	5296800000	14117000000	25154000000	30222000000	4780600	24139000	2152700	14112000	17740000	12255000	35065000	3925900	8880400	8598800	11003000	12777000	48550000	9016000	230240000	19181000	40660000	28442000	42275000	13540000	6167400	24634000	33490000	23385000	64154000	20837000	86814000	22019000
33	Kng1	23001000	38381000	0	8551500	26361000	10673000	684010000	25950000	19593000	11564000	28404000	8467900	4767300	0	35156000	1581500	67148000	4626200	13725000	34739000	30738000	33118000	18881000	29613000	12860000	25226000	41276000	23291000	0	37879000	14867000	25464000	5701400	13308000	0	0	34794000	43063000	49298000	15426000	215570000	46390000	26979000	34977000	23860000	71362000	0	19291000
39	Atox1	18699000	8364800	0	0	7428100	0	4297900	10970000	3702800	0	14582000	0	11042000	12148000	16168000	0	0	12174000	0	8110500	3847200	2458900	4451500	8402000	13330000	5493700	8747900	2148000	0	0	5207600	12947000	0	3180000	0	16224000	1995400	11817000	4272900	0	0	4781000	3083400	5388700	0	7961700	29520000	6847700
40	Napsa	1587400000	1772300000	1244900000	529880000	809480000	1484700000	317050000	3330900000	1338100000	1030600000	765360000	735320000	406610000	381760000	520770000	931040000	561030000	1676300000	818220000	217910000	805630000	1468500000	1015000000	820460000	590440000	2267100000	1296700000	724320000	174840000	645110000	382780000	469910000	585960000	728860000	95675000	374820000	1231400000	1142400000	548560000	2027200000	983890000	1234100000	1099100000	1559700000	364830000	974620000	1510300000	520100000
43	Ptgds	173420000	137200000	134750000	126870000	243010000	101460000	5774500	136520000	157300000	120240000	145530000	71352000	77056000	31886000	148090000	87436000	16247000	53317000	92080000	68431000	231560000	861660000	144700000	108000000	227150000	90360000	151620000	351280000	62716000	60580000	47505000	89730000	103910000	117460000	29442000	39940000	325430000	319800000	322390000	272110000	206550000	393100000	350370000	233080000	205790000	728850000	37791000	130260000
48	Sod3	22973000	51244000	19348000	21588000	10128000	20359000	13076000	64129000	46432000	13931000	32916000	35826000	32002000	42288000	21026000	33883000	12689000	43630000	33888000	14806000	31240000	16230000	31193000	16201000	17536000	22354000	28104000	33268000	23190000	11784000	14308000	8843100	10471000	13971000	7281700	18921000	17908000	60204000	52971000	34313000	28935000	63934000	50007000	37299000	28429000	32858000	0	19913000
53	Ear3	120710000	19325000	23936000	54968000	77866000	61753000	943760	23918000	68383000	254870000	117620000	8715500	43940000	12605000	46589000	30632000	1030700	8318500	33383000	223840000	104790000	75350000	3442500	59142000	0	47645000	37603000	264410000	39485000	102110000	0	46521000	0	0	0	39505000	77522000	133890000	118610000	84539000	28594000	124370000	12356000	152900000	28713000	36649000	28790000	16507000
57	Ppt2	3952600	3996200	0	0	2684000	0	0	2797700	0	0	9473300	5998700	5597600	5862600	10795000	5044000	4486300	11857000	6350600	5958800	3541200	3669200	3028900	0	1943600	0	4921600	0	4407700	0	7576700	0	0	0	0	0	5114300	5841700	4016900	7805100	4065500	7114300	3775800	3111400	2326400	8052100	7737400	15434000
63	Ifnar2	2991300	22704000	3843800	3212400	11384000	5592300	4969400	12747000	20750000	10828000	19018000	13171000	10509000	0	10972000	8972900	3011200	6615200	16184000	5500100	7726900	4272700	10728000	15701000	4316300	8387900	19971000	7351600	5024100	15366000	6357900	12257000	7101500	5874100	3485000	12704000	20964000	13616000	16052000	9625700	19098000	16449000	7576900	15575000	5366400	15490000	5470400	7841400
76	Pigr	103210000	1709600	32679000	8456500	3014900	12002000	1260000	20899000	40832000	26975000	108510000	5551300	122760000	30461000	46679000	227780000	28027000	42597000	78692000	58742000	34136000	12921000	68814000	9342500	52161000	26214000	15332000	33432000	93448000	14365000	41739000	9534100	16704000	21917000	73030000	16195000	28298000	36983000	34078000	12888000	15898000	15002000	74843000	24907000	25862000	17944000	7759600	15895000
88	F11r	14321000	7612200	5271400	8945900	8587300	5322200	0	8688500	14266000	10117000	9749800	0	0	0	9339400	0	0	0	9410400	7587500	9608100	10463000	21376000	8608800	4287100	7886600	13420000	16598000	0	7499800	5415200	0	3097100	5374100	0	0	11387000	15891000	13066000	16517000	9115700	21285000	16236000	10712000	8285800	19290000	0	4199900
93	Afm	8725200	42528000	0	15498000	21181000	15091000	242200000	25371000	32275000	11562000	1315700	19780000	0	3885700	10941000	20790000	92629000	12564000	27281000	13034000	9662200	9762700	25798000	18153000	11959000	31410000	43764000	33761000	1768100	4543700	13288000	13134000	13371000	10752000	10555000	4915400	50177000	22990000	61325000	12775000	115470000	40558000	37758000	12090000	12372000	49126000	0	7702300
103	Amy1	5829300	0	9787900	6946500	125690000	111030000	19617000	36324000	71782000	16279000	37008000	0	66148000	0	48546000	71915000	21777000	69556000	44395000	48520000	172770000	627220	22308000	7500800	9533700	7681100	24715000	121220000	43781000	0	0	1834400	3440800	3802000	0	23070000	34102000	6960700	49427000	6547900	22969000	46336000	7486000	14317000	9679300	40194000	3099500	2813300
104	Amy2	460030000	870720000	225850000	500760000	776270000	752590000	59427000	758940000	624340000	558010000	283770000	246830000	308860000	294030000	548580000	352590000	112900000	340740000	639290000	434640000	883470000	480760000	789280000	521980000	612680000	549020000	814020000	389570000	504430000	850650000	506840000	383620000	554690000	806820000	216270000	363550000	511200000	1149400000	1457900000	793770000	733820000	1207700000	1206600000	1033700000	505220000	646560000	496230000	389190000
109	Egf	2737000000	1765400000	372640000	383920000	1488800000	1335300000	96931000	1712300000	1035200000	741510000	2698000000	2010100000	1062600000	1234100000	2080800000	770720000	440560000	735330000	931440000	2278900000	2928400000	3122500000	714210000	1776600000	1559000000	2944100000	3060200000	544660000	1022800000	2496100000	1457000000	1138400000	1381500000	1891900000	806030000	1096600000	972350000	1028100000	2193200000	433270000	1668100000	1002400000	2456000000	3650600000	1142800000	1948100000	910830000	1419100000
124	Ig14	5468300	1115000	0	0	4929400	4875600	14287000	0	8225300	0	6110000	5989300	0	0	0	0	28656000	0	0	23665000	37067000	0	2202600	0	4934400	0	22921000	14472000	0	13337000	2270100	22524000	0	2516900	11820000	13860000	10825000	14813000	140700000	5300900	20948000	8837900	14746000	6521900	19490000	8097700	0	29930000
138	Ig28	58710000	9720300	16076000	31001000	157930000	38600000	59912000	26405000	67513000	27374000	87376000	46360000	127300000	50909000	220120000	11820000	112980000	30516000	130940000	128960000	172410000	48390000	54315000	88633000	23531000	20972000	157570000	78482000	83213000	57832000	37631000	54535000	35884000	20849000	50917000	87161000	84379000	128430000	330390000	32265000	270270000	128710000	126840000	52672000	89707000	74293000	42265000	131800000
139	Ig29	468820	843750	0	2669200	0	5647800	0	3463200	8375800	0	930220	3116900	700390	10478000	7265100	18055000	2241900	9976400	16013000	0	22845000	4344300	2863200	2231200	0	3423500	298600000	6996100	0	16063000	0	0	4866500	0	222200000	5141600	19213000	0	8386300	3110000	62388000	1759900	5278700	2088900	0	68599000	0	133730000
144	Ig34	16645000	6098100	29851000	10305000	9281500	3012600	289900000	11048000	19035000	17122000	11511000	4433500	0	0	6173500	13200000	170270000	0	5819000	0	13406000	28529000	21804000	0	31493000	14966000	36589000	41118000	7302300	0	0	24319000	20424000	19015000	0	13211000	25822000	44906000	26924000	14733000	570400000	36009000	44691000	39417000	49202000	12751000	0	0
146	Ig36	83603000	0	7368400	4119700	0	2471300	142700000	11542000	148770000	19013000	12644000	0	54594000	15167000	0	0	126310000	0	144240000	22983000	15830000	10602000	56482000	0	12369000	4029800	15614000	89496000	17750000	7090100	0	0	0	3410500	12292000	18981000	30753000	45477000	62903000	13092000	23943000	15727000	126270000	21376000	22461000	5204500	0	16151000
148	H2-Q10	9148500	11071000	6426900	2100100	29189000	12145000	135510000	16166000	18547000	6778200	19996000	5823200	18451000	557840	11466000	1710500	32890000	5707000	3535600	13429000	23981000	0	10669000	0	5256700	4730600	29142000	13256000	4787100	0	7552800	0	1880100	3370000	347770	2665800	6006200	9510100	33514000	6714400	8760700	34457000	868750	0	8830800	29969000	0	4066800
154	Pip	63203000	55516000	33656000	34708000	30746000	13328000	903030	26476000	153930000	24993000	27232000	48633000	31880000	35440000	18974000	7844000	5138100	31329000	118120000	71786000	30070000	5159700	51259000	0	10878000	21728000	13518000	11504000	19766000	0	13307000	0	0	28399000	0	0	37529000	30005000	62094000	33467000	40235000	75397000	58341000	50317000	22880000	27058000	0	49243000
155	Cfd	7710000000	17925000000	527950000	2878300000	8560400000	13844000000	959070000	16327000000	19444000000	8003000000	4687900000	8203100000	2069800000	1553400000	5142500000	4140800000	731630000	4284700000	19571000000	5906300000	10821000000	3033400000	1105100000	10022000000	5595100000	7465700000	14572000000	4508900000	2852600000	3195700000	2832600000	6628900000	3917100000	11460000000	1629400000	2968000000	4436200000	14291000000	15820000000	5049400000	4815800000	10597000000	7668500000	14362000000	4402400000	6867100000	2546800000	2742200000
159	Krt1	32325000	19944000	75374000	9384100	94425000	48710000	0	0	3069700	141940000	29512000	32460000	42792000	1393200	0	0	0	4199600	35270000	114520000	57310000	6043200	42056000	21215000	0	40681000	4561200	1437300	7183600	0	35038000	55848000	27388000	46810000	33690000	0	0	29585000	0	2466900	0	0	10965000	0	50179000	17352000	4157800	23259000
161	Cfb	139330000	16894000	177740000	78673000	229140000	86497000	79546000	77941000	70295000	90479000	421790000	31117000	259770000	46895000	170100000	139100000	28827000	58692000	91569000	177840000	155410000	8370200	44268000	123820000	9437100	9153800	127610000	413440000	74698000	13161000	6903000	74177000	18646000	14025000	23290000	64539000	150140000	65814000	102240000	51611000	41128000	120090000	22069000	79241000	35269000	471860000	28002000	17282000
173	Ly6a	49598000	37439000	31966000	44830000	21084000	17457000	2298700	35616000	50835000	41108000	49749000	12898000	49936000	48965000	50649000	18344000	3752100	26452000	44733000	32039000	13190000	13692000	18730000	43371000	8809000	25440000	67259000	23046000	0	41506000	36201000	29761000	17560000	22170000	23374000	37230000	12648000	44214000	29108000	65277000	44507000	25478000	15538000	20471000	6690000	9858400	64313000	33223000
183	Plau	114760000	113110000	36950000	50330000	179910000	104100000	705340	99095000	102170000	78850000	97051000	60670000	42697000	13509000	170120000	74167000	16614000	38037000	78771000	105340000	73209000	96276000	192450000	137560000	131730000	190760000	162360000	63690000	29896000	119430000	122730000	82124000	95594000	120090000	25988000	25358000	120080000	181530000	146770000	191270000	149670000	164830000	207790000	140380000	50094000	202960000	26537000	87777000
190	Alb	1598400000	2090400000	5782800000	3125200000	19414000000	1791600000	77686000000	10797000000	10490000000	14093000000	2081400000	1134800000	3771400000	1008300000	2174800000	2348300000	45076000000	5382400000	2681500000	3549200000	4253800000	1881400000	4436600000	4730500000	9497100000	2199800000	3219300000	11341000000	2552300000	1025900000	1405800000	2403600000	2104000000	3325000000	1182500000	3260600000	7286800000	7187500000	6165100000	9722500000	141640000000	12173000000	5854900000	5399200000	15853000000	10750000000	2216200000	3271200000
191	Serpina1a	7407600	20241000	11674000	29444000	94444000	17160000	1117100000	131810000	63043000	41288000	42400000	42369000	63611000	122990000	41450000	31190000	1009200000	257210000	97718000	67358000	44241000	6548700	15920000	37220000	71076000	28226000	45140000	23978000	117700000	86558000	74837000	31044000	198240000	33165000	66982000	195420000	14496000	24933000	30843000	9542400	178090000	34000000	35116000	29571000	59008000	30431000	53446000	41925000
192	Serpina3k	105080000	289240000	56030000	158490000	815720000	187050000	7851900000	1272000000	386880000	515530000	531040000	887070000	822390000	871880000	600310000	198480000	6571400000	2044100000	870190000	1229500000	119080000	14951000	19195000	34962000	81026000	48162000	28125000	22772000	228950000	21761000	37063000	48175000	89496000	59015000	38634000	277770000	38210000	58323000	70281000	17163000	952990000	93079000	104740000	91214000	166260000	32705000	142320000	67712000
199	Sod1	23777000	5486900	41089000	14936000	40911000	9553400	11155000	20172000	14456000	30221000	15799000	0	33728000	23780000	12718000	17903000	11485000	22530000	15729000	27168000	22005000	11818000	20432000	25020000	80778000	12707000	27338000	58137000	16241000	8933100	11445000	12439000	12010000	15022000	8598300	80055000	7960700	29707000	27879000	56569000	26896000	46383000	10531000	21239000	74767000	39724000	14989000	36343000
209	Ace	15368000	47703000	9742900	17927000	19912000	22437000	2170700	16847000	27061000	6253800	14666000	61142000	18844000	3151400	2501200	10022000	9716800	0	30589000	12375000	40837000	45170000	24407000	23562000	16464000	17781000	14317000	46872000	17871000	50581000	30914000	19149000	20776000	16265000	0	15302000	52174000	59972000	49775000	145970000	19843000	67986000	27502000	42588000	15728000	40633000	7786800	61893000
212	Cdh1	63313000	139730000	48837000	96398000	194020000	168140000	15601000	169220000	332460000	446290000	68995000	80876000	48845000	27379000	225310000	88587000	33305000	124390000	219930000	339730000	120980000	41483000	306640000	206500000	137280000	196640000	124070000	104880000	54554000	50551000	173340000	139840000	119690000	161000000	85785000	183160000	52552000	195200000	198100000	230480000	170420000	219940000	226010000	105180000	227400000	246330000	41463000	57795000
214	sUba52	23404000	8200700	18033000	22434000	20945000	12888000	2306600	7845900	15786000	23963000	9782700	0	0	0	0	3327500	3940800	0	10546000	4925700	26096000	16401000	13477000	0	29364000	19177000	20202000	37045000	6987500	6751600	7729800	13036000	6476500	15413000	4217900	2591300	17110000	23004000	16102000	49779000	9712700	23581000	21661000	22691000	32138000	29010000	0	5954500
215	Ly6c1	80288000	62324000	92919000	95731000	4851300	33559000	0	0	18897000	27527000	64277000	24578000	77337000	60585000	116360000	39725000	0	0	50948000	48715000	22978000	25254000	65984000	77662000	40367000	57439000	99893000	39414000	0	35745000	48336000	77157000	39506000	60848000	26612000	0	17648000	106900000	50364000	70005000	9410700	5007000	39491000	44794000	34904000	58045000	0	54794000
221	Ctsb	8752300	12399000	7927000	7665100	9877000	0	6188700	5134100	15765000	13703000	5333000	0	2607600	0	4920100	0	3432300	9879500	11406000	9687500	167380000	11725000	12997000	6216600	15389000	10215000	12388000	62437000	1558400	8246600	3107300	4849900	0	6068000	0	28513000	18516000	16448000	18721000	36155000	16430000	39014000	13265000	10290000	9641900	45219000	1305000	11206000
224	Gstm1	3528400	2972600	0	1380500	10309000	0	0	1633900	0	6841000	620680	2272100	36298000	1773200	0	0	142260	0	1884200	0	11929000	16812000	3081900	1856300	32181000	9482900	1480800	5018100	5128100	5680100	15902000	12760000	3020300	5095500	0	0	2050900	8411600	6008000	101810000	1738700	8561300	1745900	12506000	4249900	2253100	1787100	2036200
226	Spp1	83243000	136880000	91696000	181960000	98433000	96493000	9009100	96162000	91043000	91769000	86367000	57466000	57347000	41882000	120500000	71252000	19018000	31509000	61930000	100580000	109810000	78532000	126210000	53477000	30342000	93215000	124940000	95051000	82550000	53301000	37728000	27292000	26631000	70715000	22993000	0	130780000	67982000	128210000	32051000	36519000	98489000	41335000	100330000	59079000	18873000	0	33791000
227	Col1a1	66503000	39509000	18297000	0	39125000	24835000	0	17355000	26472000	65188000	30693000	17272000	37624000	44608000	34190000	27445000	0	25810000	0	66133000	18525000	10501000	9027500	67812000	8895100	11034000	18177000	19401000	0	21537000	0	67782000	18785000	18483000	28101000	0	11056000	18221000	10883000	18091000	8516400	14961000	0	40192000	10499000	233090000	0	0
230	Fn1	113500000	157290000	41929000	34185000	55826000	41248000	110110000	50389000	75276000	65227000	63637000	90959000	19283000	0	98818000	56902000	19180000	41587000	67827000	84113000	68633000	42912000	43556000	182520000	23441000	39561000	122240000	34798000	24693000	50204000	21481000	142760000	24332000	52644000	0	0	22563000	117830000	67243000	219160000	44561000	65580000	42179000	94208000	29986000	214960000	30796000	49380000
245	Gsn	4036200	0	0	0	12977000	0	6621300	9768800	1141600	12342000	21672000	0	35651000	0	7850900	20792000	5081300	5612200	0	16215000	44531000	0	2543700	5589700	4920400	2950900	8702700	5325400	10766000	0	0	1633600	0	5202300	0	0	3840300	2217200	4268900	3913200	3003200	3428300	2997400	3622500	2344000	110530000	0	1746600
263	Cd44	13487000	22589000	10730000	26238000	16015000	15965000	0	13557000	21318000	19901000	12326000	10706000	9094200	5328500	14803000	0	0	5807300	10083000	14787000	19716000	14860000	24395000	24535000	12424000	11192000	32787000	36618000	5957500	11915000	9252000	17806000	6416400	15264000	3144300	9164200	28576000	48541000	42182000	48067000	26252000	58129000	31572000	42924000	30425000	57485000	0	0
267	Klk1	3065200000	1264200000	781020000	1118300000	2213500000	1078300000	61952000	838710000	1422600000	1947300000	1864700000	449570000	1157400000	1153500000	2531800000	749580000	128760000	336220000	830170000	1587500000	1305200000	1369500000	1099400000	2288800000	2905700000	1660100000	1741700000	931440000	429750000	1077500000	537360000	1429100000	1413900000	1968600000	241060000	526680000	342800000	1651000000	1439500000	1038900000	1058400000	844930000	616680000	1313300000	906910000	1304400000	713200000	576240000
277	Ctsa	0	6316600	1787800	2306800	2776200	0	963800	0	3634800	2745200	14210000	3417000	3388100	15779000	9087500	11236000	15327000	15390000	4466000	0	5169700	5199500	5880900	5689500	5471900	4825300	5934500	5398200	0	8131100	6086400	0	10253000	4609600	0	22180000	9377800	6751200	6839900	10722000	6761200	8659500	2514300	7179800	4418900	15123000	0	9970500
288	Ctsd	0	2793200	0	1336700	2358600	0	0	0	0	2546600	0	2256700	0	0	3026200	0	1976600	1710500	1818900	2303700	5423000	4192500	4884900	2652000	6430000	4201200	2466700	0	0	0	0	1986300	0	1576900	0	20140000	1933300	1863300	3002200	3991000	3626700	5904300	1854800	2879200	2140600	4144400	0	2112600
294	F2	171420000	123830000	276150000	209370000	46292000	72787000	10037000	75494000	63618000	65790000	28416000	36869000	14242000	11193000	29019000	32022000	22920000	7622300	52868000	25201000	476750000	246020000	215800000	25390000	86330000	62148000	252830000	462650000	0	24375000	20401000	43360000	23281000	43980000	21998000	4608700	190320000	66135000	91503000	90763000	87156000	351150000	80894000	82610000	28537000	56458000	969720	34623000
300	Plg	4895900	12490000	15775000	16257000	37758000	3051200	722580000	51147000	38432000	25421000	30452000	349020	21652000	462980	25830000	14950000	427730000	8738900	26876000	41513000	101370000	12956000	114620000	41771000	17912000	21321000	70708000	166980000	15622000	2820100	4392100	23220000	19292000	30350000	2224600	9038800	126970000	58189000	133970000	101790000	658150000	143350000	38840000	40310000	21555000	230390000	14132000	27973000
303	Cst3	41750000	33697000	14161000	16313000	14620000	0	0	24100000	29765000	7456100	25230000	16505000	0	0	0	7458000	6438000	4586900	28455000	22088000	34679000	27289000	68566000	31813000	43506000	47582000	53340000	28885000	13256000	19697000	55354000	44205000	21112000	40232000	0	0	19929000	43314000	56363000	12451000	43643000	54902000	91288000	29374000	11713000	54374000	0	27764000
307	Serpina1b	14544000	27087000	17239000	30792000	219990000	38497000	2376900000	218590000	96585000	81916000	105220000	71262000	150690000	287240000	106270000	24759000	1928000000	469480000	125830000	164510000	92226000	27723000	28703000	91115000	145170000	60615000	80986000	53942000	240310000	152270000	117290000	68427000	207030000	61645000	121760000	610500000	23244000	72266000	50006000	14345000	691650000	74001000	81152000	84703000	209580000	72712000	161170000	53824000
312	Ces1c	6088200	27066000	51848000	31547000	143140000	15360000	1532600000	141420000	124370000	113920000	11019000	5857300	18563000	2496800	6534400	2604200	532150000	38840000	19282000	12557000	27422000	2940200	31959000	37354000	36357000	11443000	13438000	82723000	12073000	1828600	2622600	20083000	6269000	12285000	1922800	15662000	88270000	50422000	70555000	78993000	1025900000	138290000	41758000	21658000	86056000	74412000	0	11035000
325	Ptma	1885800000	5774500000	5266300000	2873500000	1871900000	11660000000	199340000	2481700000	2471900000	3866400000	2670300000	3450900000	5897400000	5859300000	3519900000	5906000000	1646500000	6187400000	2109100000	5334800000	3264600000	1549100000	1712900000	12744000000	1605500000	2591400000	2486400000	3847800000	10393000000	14869000000	5386500000	13285000000	5299900000	2374600000	10724000000	5465500000	2060400000	1556900000	1558300000	1266600000	453250000	1571900000	349110000	895790000	355810000	483110000	14172000000	3090000000
335	Mep1a	74017000	572920000	68399000	106820000	356150000	425860000	46848000	176090000	400480000	192310000	266450000	728600000	141640000	89205000	1250100000	903310000	371910000	245080000	538640000	808290000	516910000	524680000	574610000	532010000	879410000	342780000	466100000	203390000	669120000	1402100000	1397600000	489870000	832580000	423650000	272950000	218090000	596180000	966370000	926240000	1036700000	711360000	597430000	1030600000	623740000	174280000	805230000	843430000	1476600000
339	Vcam1	13382000	0	7549600	15519000	15428000	4619800	1002000	21044000	13968000	33744000	21487000	0	32198000	12690000	24023000	8297800	5021200	0	27217000	30594000	16764000	3393200	21217000	12021000	45123000	11292000	12501000	20679000	0	0	0	0	6223500	19163000	0	0	7975500	14277000	25787000	13794000	21792000	26132000	12154000	17463000	22813000	58525000	0	8802200
357	Ly6d	159530000	151900000	53766000	90208000	94042000	51009000	0	56643000	130250000	144010000	127940000	86326000	69297000	88711000	125060000	38068000	8324800	46501000	97102000	110160000	106190000	62994000	85939000	202980000	74051000	62358000	151160000	53148000	19181000	73005000	115770000	157520000	55198000	87121000	40572000	48981000	84548000	436690000	256390000	485270000	331180000	237370000	381090000	363720000	212850000	609200000	89737000	183330000
393	Dnase1	51381000	374940000	63277000	195560000	539850000	204720000	9182200	48948000	480590000	304730000	187820000	199840000	66521000	180940000	390460000	524410000	121980000	46384000	737700000	271000000	227780000	616880000	545460000	746660000	429260000	752390000	1215400000	394360000	264890000	1368100000	576360000	384450000	438790000	357920000	367310000	173730000	713400000	351200000	776320000	597810000	406910000	550730000	344520000	74225000	241870000	910940000	91335000	429030000
431	Psca	0	7344300	6798000	14004000	9045200	3883400	0	12028000	10201000	0	6697800	4555900	6332000	0	0	3469200	1811300	5078300	0	0	11596000	7474800	15206000	9458800	22175000	16638000	57604000	14022000	0	0	13172000	6643700	6157800	13416000	0	0	26737000	21757000	26903000	29421000	10096000	30868000	29136000	20927000	26934000	22462000	0	7917500
462	Hspa8	9534500	0	8238200	4808600	8349000	4120500	0	304520	2723900	16783000	2056800	0	2845900	0	0	0	767130	0	888740	0	15848000	17195000	19113000	4089600	35230000	8402000	5567600	9064500	1214400	2321100	4033000	8225800	3410400	3199500	1545100	3156600	6561800	5073400	5312900	31808000	1279900	10768000	7170600	10581000	7341700	6668000	0	1560600
468	Actg1	86884000	44622000	90483000	51931000	81952000	67801000	23519000	29619000	27849000	131220000	35965000	21076000	41713000	25287000	15304000	26184000	30055000	4861700	18221000	24441000	128700000	142470000	82473000	48911000	140860000	63946000	56979000	87291000	49406000	37791000	37731000	85731000	50997000	76302000	41250000	56969000	41007000	112970000	45552000	530000000	31857000	90417000	62286000	111600000	88474000	39540000	0	25111000
477	Ctse	12122000	51482000	12181000	6055700	37242000	36523000	1645800	18300000	67142000	15620000	7926200	21149000	9715800	1348800	15223000	7906600	9063100	4061800	23200000	10681000	87536000	119910000	17266000	106850000	8924000	9712100	79939000	71016000	25468000	46429000	5758600	86715000	3834100	7515000	0	23479000	101040000	194350000	187110000	96477000	152930000	229540000	211170000	128370000	102020000	183620000	33537000	65205000
503	Anpep	21017000	19324000	10429000	6304000	44539000	18734000	1153600	1415200	20604000	10273000	1485100	6599600	0	0	1928500	0	827910	0	13807000	1667100	31175000	27624000	51464000	6842700	1728500000	31069000	14995000	35898000	0	0	251190	1384100	0	14669000	0	0	26831000	35317000	37123000	229180000	11176000	51248000	13248000	138560000	9273900	24201000	302990000	41622000
521	Axl	1764800	6199100	0	4415100	4767700	0	0	5746800	7764700	5376800	0	3924700	0	5165000	5390900	0	0	4097700	7681700	3195000	4030000	2904000	3037000	6445300	1525100	2718500	4317400	0	0	4081900	2206600	4288800	0	2531300	0	0	3347700	10523000	8044800	2735400	4778300	5288500	3402500	3764900	4162500	16018000	0	1899200
528	Jup	17019000	6197600	15728000	33108000	5688000	7705200	0	0	5161200	11439000	0	2624600	0	7128100	0	1722600	550000	0	0	1120900	9805300	13662000	9843800	3426700	3944200	15269000	4839900	10011000	0	0	2948600	2963900	1587900	24726000	6670400	0	14408000	12383000	6857400	2315700	1003100	4966900	11757000	11597000	84943000	21677000	0	8231300
541	Clu	83693000	87625000	17889000	48661000	97407000	72324000	9340100	91130000	78279000	47822000	61152000	44290000	49952000	68236000	124420000	42689000	22587000	38049000	61652000	154580000	50450000	59919000	32236000	24921000	26901000	61078000	144490000	14389000	22067000	31423000	25382000	102160000	23893000	32941000	21926000	17488000	19914000	16184000	32915000	13524000	41664000	21938000	28396000	56828000	24877000	21597000	3641600	19111000
543	Ambp	380210000	222040000	295300000	205120000	243200000	234600000	53417000	223900000	361630000	192210000	367290000	126080000	201580000	105720000	193310000	145710000	49644000	101400000	153310000	248590000	389940000	366140000	565190000	351480000	173200000	158340000	546520000	1084300000	172110000	118720000	106940000	310930000	115440000	146690000	86023000	259320000	504330000	498350000	611210000	425440000	510810000	842410000	386170000	361300000	315710000	841450000	280830000	207400000
544	Lgals3bp	21058000	13853000	17350000	31005000	9957400	7152500	0	17366000	32449000	20242000	16240000	11103000	32183000	0	0	0	0	0	16289000	22796000	14723000	46491000	12914000	45307000	22908000	32954000	29526000	19576000	0	36235000	18133000	36412000	15269000	21702000	0	0	19291000	27641000	33028000	63515000	20937000	35561000	12389000	11086000	11866000	19866000	0	8893300
577	Orm1	0	6348100	29046000	42855000	46352000	16812000	109960000	98410000	32931000	17512000	0	11251000	27327000	28010000	38085000	10508000	37261000	37872000	38168000	7771700	19666000	0	32808000	26568000	46888000	38513000	24912000	153980000	20899000	0	0	24309000	36216000	25343000	0	38598000	26928000	2848500	23102000	26481000	14393000	42214000	2432800	8974900	29678000	17456000	9263500	8903000
578	Gm2a	12686000	9750300	6893000	3984200	3631300	5565800	5083800	15750000	3076200	6603700	17397000	0	7919600	11689000	26372000	26180000	10289000	49505000	13567000	5758600	6029600	14693000	8748100	9847600	3579900	12479000	7862300	9646300	3023200	25877000	18477000	8002500	29435000	6103200	2832800	36457000	3078400	11511000	14059000	27768000	5276700	14781000	3020500	19221000	3830800	9424300	38487000	34820000
584	Ggt1	9104700	8795400	4822700	5864800	17901000	0	0	2918200	3463600	3202000	3419500	4249400	2073300	4329600	2918700	0	0	0	6376400	3975600	26695000	15807000	20085000	5472400	17554000	1717500	5945500	6521700	2319000	0	7787200	1694100	3318600	7165900	0	0	11681000	24001000	12914000	70672000	2302000	16924000	3804200	13305000	3346500	3565000	0	6761700
586	Vdac1	7862600	8016000	6743800	5344800	10173000	12702000	0	15839000	0	11257000	21645000	38413000	27553000	4043800	47234000	90160000	14601000	51523000	37524000	14827000	4792700	24177000	11508000	31353000	22623000	8385300	11916000	7338700	0	32171000	13655000	29399000	24720000	12972000	3501600	7909300	8898300	14101000	9467000	46085000	4579100	25147000	10356000	16988000	9834500	42829000	59469000	113030000
595	Psap	9142500	9705900	5631700	1817600	5460200	0	736400	12254000	8113500	9209200	12731000	3658600	7796900	17143000	17569000	6584200	4820900	30051000	2450900	8476400	7781900	9547900	10301000	10124000	5347400	8213500	8624500	8622700	1744800	11779000	10436000	14379000	6590400	3154400	2208500	19904000	3038800	32878000	23917000	34081000	7224200	26127000	15187000	15661000	6200300	55755000	39781000	32718000
601	Pcolce	30480000	32886000	12837000	19540000	16415000	14234000	0	11878000	49909000	25614000	23625000	16710000	3305800	2921600	8713700	5594100	1827000	0	35676000	26116000	41453000	24549000	39616000	17766000	13504000	48024000	45640000	38696000	7271400	19603000	9470400	12830000	15673000	24767000	0	5746000	33127000	23026000	28750000	31375000	23817000	33871000	21087000	35888000	8158400	36429000	0	14995000
604	Glg1	1866600	2812000	0	997190	1836600	0	0	660250	981150	1498700	0	2459000	1243400	0	1026600	0	512250	0	1858500	1113800	4401300	3861800	8834200	1535100	1916200	2563300	2729900	3729900	1296100	1670800	0	3273200	0	0	0	0	4867600	2388500	5068900	10218000	2762000	9982600	6757900	7801600	2075300	6680600	0	2110800
605	Igfbp7	12604000	20484000	7453200	14143000	27217000	18315000	1677200	16959000	25547000	24363000	12265000	18134000	7250200	7983200	20307000	6264500	3124800	11812000	26704000	31079000	20956000	17337000	48945000	28292000	29854000	34103000	38943000	8584500	8401700	16144000	18689000	17423000	17709000	23356000	0	6453300	42549000	26888000	25708000	28257000	30208000	23399000	26817000	32615000	14929000	37742000	9961000	15655000
609	Hp	1874800	1660400	0	2694400	0	1355000	0	0	1615900	6026600	8602700	5938500	0	0	404890	0	2233600	0	1569900	2361400	12016000	253800000	64948000	1556400	542660	0	1282300	762660000	1696200	55393000	2155800	0	0	510480	0	20984000	1171200	18273000	5870400	10122000	49844000	2442000	8912400	805350	335940	4630300	0	2960300
616	Krt14	88637000	62497000	137610000	285540000	81970000	58338000	0	61555000	51876000	449400000	30391000	70513000	13722000	40751000	21492000	49333000	19719000	13315000	41086000	110020000	92218000	112340000	84143000	70372000	19274000	151660000	42665000	81872000	41274000	20920000	40827000	62990000	45768000	233810000	114910000	14502000	238960000	77021000	61686000	23870000	29236000	52642000	82044000	107460000	230580000	108430000	0	63728000
619	A2m	0	0	0	1036500	31065000	0	1933700000	52025000	948090	8239700	133950000	139560000	78168000	310950000	356790000	10956000	1169400000	107920000	167870000	25655000	130690000	90789000	425580000	120720000	111040000	234980000	166530000	303790000	349620000	348370000	899240000	158420000	600900000	140350000	296980000	196290000	250380000	391640000	351780000	268810000	147700000	306820000	293670000	379060000	135610000	238030000	435090000	668910000
620	Mep1b	23357000	38300000	28726000	32509000	88704000	24385000	0	22669000	28795000	15951000	10941000	10324000	0	0	17116000	11218000	7109500	0	20858000	7783800	56687000	124590000	46607000	37935000	989490000	33857000	84032000	71984000	7702600	35384000	21670000	26180000	13891000	33892000	7473700	6819500	44467000	107130000	102960000	136150000	41031000	108310000	70062000	255820000	24467000	84576000	197080000	71859000
670	Gns	5994900	9135900	18765000	24368000	7784000	5642700	0	3141200	12471000	8196300	10578000	10790000	13831000	11341000	10001000	32745000	5384000	25172000	16794000	17963000	8078300	7714100	15353000	3372600	5446500	3822500	6953900	9486300	2189000	3991100	2983600	2547700	0	3604900	0	12767000	16836000	9529900	11705000	17421000	7042700	21679000	5814000	9139400	4777000	33339000	0	17794000
676	Lyve1	43515000	47828000	28745000	71711000	31312000	28515000	3542600	27977000	34642000	51865000	33243000	21158000	32997000	46013000	29410000	27880000	6371400	14839000	27448000	37507000	33793000	33351000	38990000	38509000	29385000	33638000	45928000	82491000	8598200	34380000	20388000	40826000	13258000	29016000	0	31167000	47336000	84958000	59212000	60154000	40311000	98675000	77532000	59765000	42326000	61192000	16325000	25472000
687	Efemp1	16096000	22554000	13232000	16068000	10031000	12557000	1038100	9823700	12380000	7821100	14230000	5662700	8606700	0	4328600	8566800	0	2408700	4217300	7255300	12123000	6739600	19383000	13858000	5803700	11945000	18836000	20234000	0	3062200	0	8647600	4907500	9459600	0	0	20842000	22260000	24691000	30189000	16639000	33348000	15877000	14334000	6146300	61925000	0	6665900
701	Leg1	7302400	21189000	3888200	1338100	1174500	0	0	23819000	63083000	22757000	187980000	132780000	43822000	116380000	7387700	2306300	13101000	160050000	990610000	1641500000	0	0	6223100	2089300	1816800	0	0	0	0	0	12340000	15754000	11583000	0	0	0	3026800	2345600	1321800	2053900	0	270690	278700	0	6765200	5394700	0	38123000
732	Eppk1	0	7591800000	4840900000	1975200000	711370000	3079400000	0	992810000	0	765390000	3430300000	0	7479400000	5519000000	0	1255000000	1140300000	0	1263700000	0	1784900000	758860000	1276900000	4479500000	447540000	2229400000	3262400000	596930000	1438100000	7618000000	0	6228900000	2543900000	2008200000	6337600000	7048600000	3030600000	0	509830000	0	0	653720000	302100000	0	0	0	0	0
738	Ctbs	20777000	12650000	19357000	26148000	10841000	0	1511900	11208000	10987000	8834800	43843000	17062000	37882000	24481000	29944000	0	10291000	21238000	25805000	34787000	8049000	7862600	20424000	6512300	8396800	6817500	11602000	14064000	0	0	16143000	2700200	8330800	4919100	0	0	16341000	20496000	21465000	28680000	14975000	25339000	18351000	9286800	7353300	17198000	0	31567000
740	Plcd1	65849000	28694000	94452000	57730000	26000000	63705000	0	15605000	24283000	17520000	48465000	22809000	0	0	0	48753000	14786000	0	19292000	22545000	46409000	91977000	74034000	50431000	87763000	49739000	58026000	72658000	39744000	72026000	51663000	84171000	79082000	72582000	0	0	57574000	59374000	41425000	27256000	19297000	31789000	62149000	65612000	96070000	43022000	0	45031000
772	Sh3bgrl3	33058000	8138100	10398000	21174000	23262000	0	0	25028000	34065000	18468000	24866000	0	33327000	0	20028000	21016000	4446800	10756000	23657000	21419000	26308000	13548000	20185000	22654000	60676000	11635000	35032000	35457000	12263000	0	0	0	12627000	12754000	17879000	29909000	20646000	61267000	39528000	8636300	29089000	33372000	11922000	14141000	8249800	28869000	0	15504000
779	Umod	2453400000	5972400000	1210200000	3206900000	1979300000	1846100000	222510000	3058200000	3366500000	2423200000	1499400000	2346900000	1701200000	1486100000	1588500000	1864900000	478990000	1192100000	2463300000	1811900000	2249200000	2751800000	4214300000	1845800000	2328000000	3232600000	3978600000	2718500000	1279400000	3431700000	2086400000	2328800000	1120800000	2221400000	704630000	1009800000	2279300000	4506500000	3940600000	5180800000	2817000000	4905400000	2494100000	2872000000	1185100000	2418600000	1307700000	1914700000
781	Hpx	5394900	1620000	13248000	5882400	9943000	1920800	664450000	32983000	13837000	6961500	6806400	0	15284000	0	0	0	141590000	8563500	13152000	12794000	29400000	10086000	20371000	3621800	10608000	7137300	13500000	44342000	5524700	0	0	2411500	0	8716500	0	0	19876000	11747000	16155000	28970000	87749000	57187000	11696000	11495000	18601000	46150000	0	7412000
787	Smarca5	118970000	37652000	167120000	146030000	41532000	167960000	727140	27835000	31630000	31958000	70614000	30752000	62404000	66902000	13763000	72018000	18231000	5352800	26015000	24371000	131800000	185790000	229860000	103370000	204930000	107670000	117740000	164170000	260000000	69149000	90348000	304760000	160270000	127660000	84656000	54517000	75025000	95242000	58281000	32746000	20041000	46374000	98837000	80079000	165560000	72810000	11753000	47017000
790	Tf	48244000	61386000	61191000	87664000	172240000	37140000	3954700000	380150000	232650000	168510000	47234000	38432000	201680000	9636800	24489000	62982000	2750400000	221900000	148600000	201420000	246530000	83098000	262050000	62338000	113310000	84215000	85741000	670680000	148860000	6344400	30612000	36998000	23284000	105110000	6776300	177020000	197790000	102910000	145490000	102400000	4321300000	197160000	161170000	76543000	169660000	208860000	23996000	65792000
791	Sectm1a	15583000	2616900	5619300	14764000	5566200	2972700	0	13072000	16873000	6259900	23888000	3429600	23917000	11304000	0	2938600	1889100	0	19308000	4310500	14297000	4361700	13044000	5566900	12943000	18437000	17268000	21189000	6293400	3496200	9023000	0	8695000	13051000	0	4685400	12594000	18528000	19913000	13001000	9320500	21326000	7710500	21334000	9784600	38305000	0	4219700
865	Retnla	0	0	0	54078000	22062000	18905000	2410900	47376000	18820000	0	56700000	0	0	16992000	46567000	54461000	11815000	21332000	9045900	0	110410000	7657700	355360000	34474000	17065000	138460000	55081000	141800000	54715000	0	114820000	25823000	49694000	41064000	39192000	82980000	34967000	268680000	101970000	59473000	208510000	110730000	132830000	94727000	33097000	111000000	63192000	38021000
871	Prss8	62727000	84890000	23277000	32533000	31338000	40697000	3186900	64997000	74026000	35549000	42958000	61758000	0	0	0	44648000	13290000	35297000	41469000	39192000	22797000	29090000	68013000	53037000	11089000	47921000	55382000	33501000	0	23795000	42488000	27741000	23124000	29808000	0	0	38585000	44959000	52041000	77041000	35503000	47697000	39193000	25841000	9700300	42710000	0	62249000
875	Dpp7	11909000	10265000	3715600	2026300	7374100	10595000	3689400	32626000	1108300	6049300	20864000	9492100	0	8355200	24828000	15868000	13753000	46433000	2458100	5168600	3276500	0	4516700	0	11558000	13754000	3363500	5417500	0	0	3784500	0	10582000	5247400	0	3072900	8058500	8181100	6479800	12396000	7606900	16783000	8230300	10923000	4461400	12683000	0	7231500
884	Pdzk1	9791900	11779000	16314000	13815000	37854000	12471000	0	5180100	8119700	2935500	0	678540	585830	0	2062500	0	0	0	5763700	878740	19009000	34982000	13905000	703650	39632000	3266700	5332300	17014000	0	0	749530	13144000	1502900	14026000	0	7740400	7315400	51466000	13640000	264440000	1460000	21579000	671720	17831000	4967900	3462400	0	1930200
923	Enpp2	22908000	53128000	4086800	9989500	45263000	24669000	949840	16775000	16125000	14164000	22863000	25204000	2882500	0	35876000	0	3779500	1046100	35324000	31145000	29258000	23913000	15166000	33174000	13869000	26474000	20535000	3802900	3217700	14999000	11021000	12235000	3078400	17097000	0	0	10255000	11343000	26781000	19932000	5540800	18091000	13921000	16189000	1465000	31669000	0	3135100
928	Cdh13	2662600	3278200	0	1007700	2442600	0	0	4260700	3200500	1078000	10633000	2110500	12620000	4007600	0	2748000	1616500	2801600	4106000	4734700	5251500	2891600	5100100	8858800	2475400	2342800	8242200	7870300	0	0	3422400	9186400	2800000	3022700	0	0	2552500	856990	2081000	2711100	1847400	3313400	1240200	3798200	2640300	6151400	0	2168400
942	Vnn1	1771300	14018000	2261200	827810	1946000	0	0	533530	9281900	2428300	6058900	0	0	4313300	0	0	1170500	0	1711600	887170	2070600	4341000	3959300	0	2974700	8061800	0	1871700	0	2425400	4392900	2096400	2596800	417480	0	7627000	33221000	24268000	56327000	69748000	18620000	86214000	21638000	19091000	5901600	35403000	19203000	27166000
78	Nid2	45664000	19710000	3792000	1790700	7343700	14642000	680830	3976100	5541100	7900600	23756000	4253300	2079100	0	0	0	0	0	3723700	11813000	25956000	21534000	8398900	31833000	12800000	11095000	39694000	2752800	4498700	0	0	30576000	2930900	11837000	0	0	0	2970700	1356100	0	0	0	7284400	15590000	3637400	31887000	0	1880100
187	Ttr	0	680680	0	0	5693800	0	582260000	14806000	4205300	772990	0	0	1393800	0	0	0	39569000	5320100	1358400	1510300	564480	0	794450	970070	814970	167040	0	0	0	0	0	831520	0	1271400	0	0	623950	172030	596210	2805800	68087000	0	1597300	0	1580900	151860	0	815530
188	Anxa2	4464700	0	2192800	6895900	2261600	663870	0	399440	0	23401000	0	0	0	0	0	718070	1021700	0	0	1267700	8950300	6297500	11137000	584080	3559100	7605400	1175300	5193100	0	0	2596200	593420	2104500	17348000	4124400	0	6226200	5250200	2332600	4508000	292560	2104100	6964500	4856600	13041000	4894700	0	565800
194	Ltf	132810	0	325430	0	1257500	0	0	0	0	299710000	0	0	639150	0	0	0	22172000	0	0	806420	596070000	94751	17119000	0	0	117270000	0	0	1116600	0	962650	94042	0	561900000	0	0	77725	244180	641750	277750	0	158140	4330600	203520	41344	0	0	0
198	Apoe	0	0	0	1052000	2009100	0	14989000	2214200	2253700	2970400	2593100	2861500	2773100	0	0	0	5016700	1195500	0	1795400	5531100	2625400	2966900	3383500	4118700	2977700	3658800	4523800	0	0	0	0	0	1821700	0	0	4015000	2445400	7140200	4616100	2114900	6756300	4012000	2991900	4148200	4524000	0	2836600
220	Nid1	18799000	6987100	8197600	3338000	15401000	15552000	1151100	12050000	8927400	10491000	15426000	0	5064500	0	12066000	6849600	1010500	0	0	9986800	9838100	13620000	5767600	9664800	2294700	4513000	15089000	2795000	4452800	4622900	0	7873900	5511500	4308100	0	4314100	3051400	10870000	12316000	5576100	3167800	9614000	3546400	7924200	3325100	23242000	0	0
423	Dsc2	13634000	6898700	0	7629200	13187000	4712500	0	5754400	11789000	13390000	8612500	0	7243900	0	6731400	6096900	0	0	0	13455000	11859000	18608000	13090000	6885100	5477200	25646000	14259000	16653000	4641400	0	5379900	6762200	3131300	6957000	0	5763100	5569800	13620000	15050000	11068000	7973100	18809000	8546200	5935300	5096500	17065000	0	4567600
593	Cp	1411400	0	1977000	288680	8151900	0	729390000	16559000	7516400	5184600	0	0	0	0	0	578460	230620000	10465000	463350	185570	11653000	6433600	5205900	0	4996700	2643600	1232200	22918000	0	0	272550	0	0	1280000	0	0	8221800	7744000	10389000	4906900	297050000	22067000	4715800	1459300	7998700	5709200	0	487580
684	Qsox1	5970400	3463400	1409900	2668600	3724800	4266600	7064800	3275300	6566900	5892500	1387400	12211000	0	0	0	0	0	0	3361500	2956700	19981000	2248500	150930000	3459300	7932800	4255700	7292000	6257600	1941100	0	0	13836000	0	10225000	0	0	4254000	6888900	5140700	12172000	3384000	10980000	6859100	6576000	1948800	23094000	0	2723300
848	Wfdc2	20242000	12791000	9186900	3066200	7315600	0	0	5453600	11260000	9854800	14279000	0	0	0	0	0	1464800	0	0	9812000	14426000	7478300	5364600	11523000	11329000	10313000	7188000	6367700	0	0	12049000	10660000	0	10593000	0	0	3121400	21864000	26432000	16020000	10180000	12000000	10001000	10625000	26754000	23070000	0	9713700
857	Mxra8	4368300	0	0	0	3125900	3944600	0	0	0	3557500	13575000	0	3885300	0	3921400	0	0	0	0	2053900	10241000	3567100	3052800	8063500	1224200	2908600	13758000	5343300	0	0	2782000	6028900	0	2417500	0	0	6158900	12817000	11817000	2618500	3521600	8227000	8023800	18501000	2904800	19665000	0	0
892	Cubn	39583000	1762000	4869300	11330000	40188000	20002000	0	2099800	1909100	6283600	4673800	607080	0	315880	3981400	2226100	6224300	741470	6199500	532310	9818500	20484000	19863000	8409400	49805000	32936000	43647000	12165000	0	0	0	0	0	13914000	0	0	68441000	46056000	59286000	92882000	33280000	59267000	74128000	82566000	16740000	100850000	0	51244000
941	Npc2	2197000	1564200	6642000	3472600	3597500	1581400	0	11298000	4151300	5486300	1561700	0	0	0	0	3582800	0	0	2504500	0	14398000	2674100	7143000	2517700	5620500	1382400	5283100	35446000	2431600	0	0	3006400	0	1375700	0	0	7294300	2110900	4485600	4375600	1783400	12524000	2248300	1907800	3949300	11571000	0	6218900
5	Lcn11	8047100	0	4968100	4750900	9118100	0	0	0	0	13561000	0	0	0	0	0	0	0	0	0	0	3450000	1967300	14904000	9627100	17730000	19912000	10065000	18472000	0	0	0	0	25174000	10854000	0	0	11281000	29682000	16956000	16682000	3568100	20378000	12757000	24739000	15174000	14708000	0	0
30	sObp8	6981900	10287000	27563000	0	13079000	14880000	0	4356400	7581000	3518000	0	9663600	0	0	0	0	0	0	8196700	0	21621000	15336000	2492400	40991000	30152000	40189000	8717700	3507200	6974600	6149000	3943000	33644000	36239000	22061000	0	0	0	6596900	625390	3094800	3127100	2751000	4478200	2096200	165080000	11597000	0	26292000
99	Obp5	9322500	4768900	27261000	0	14099000	14337000	0	2492800	3555800	3895900	0	14347000	0	0	0	0	0	2580400	0	0	16970000	16529000	2168500	22486000	41759000	43152000	9934000	3466200	5359800	8025900	0	24123000	33521000	23727000	0	0	0	5323200	0	3148800	0	2555100	10560000	4565900	207430000	12188000	0	29754000
163	Mbp	1923200	0	3518400	1292200	805050	1696000	0	0	0	0	1357200	0	1285900	1272200	569330	0	0	0	0	0	1229400	3149300	2539400	1841400	4428100	1445800	1239700	1786600	1434400	1350100	1467600	2135300	1805200	1616400	1751100	907470	579200	1074100	411490	0	546210	0	0	0	1015400	665480	0	1102400
204	Spink3	1647000	20812000	15944000	32047000	17166000	13039000	0	26256000	29215000	14877000	6926200	455350000	277390000	4063700	0	5846300	1123600	5050200	6248200	0	6597700	0	194820000	5250200	5991300	1184800	5470400	0	243700000	0	0	5170600	0	2318600	0	0	7271400	2310800	7428000	5262700	0	0	0	1685300	959240	28590000	0	0
225	sHist1h2bp	1418200	1018900	7318900	3180800	7238900	972710	369920	320280	0	79617000	590460	342310	1896100	0	0	0	21641000	0	868820	0	24707000	3517300	12785000	0	3041700	4113300	928590	2344900	1360400	0	0	513350	0	9510000	0	0	1510300	0	980510	2156700	0	933420	3780900	314280	721860	0	0	0
237	Krt8	356350	0	131420	132780	85307	0	0	0	124630	0	0	0	161100	0	1131400	326170	80979	0	0	0	993660	452820	267440	0	109900	146220	120970	0	0	0	133530	0	0	151540	0	0	109730	0	320140	125130000	0	0	211420	0	489110	137780	0	0
523	Apoh	3025100	0	2937000	4937300	5731400	0	2576400	0	0	5923600	15659000	0	0	0	4431700	3294700	0	0	2202800	9778100	7081100	3273100	15087000	0	5070200	2794800	11112000	5396400	0	0	0	7403700	0	3803200	0	0	11461000	27817000	25560000	30857000	6356200	17391000	8414900	17398000	6909000	130140000	0	9087100
530	Glycam1	581210000	782420000	507230000	216240000	268790000	366860000	24677000	858230000	708960000	415930000	97135000	124500000	19035000	33832000	68299000	41623000	2044500	32011000	50848000	88633000	71844000	117060000	176500000	221320000	93707000	159360000	36199000	200250000	0	29293000	35389000	153400000	30687000	134180000	0	5356700	15085000	39367000	124280000	49246000	43551000	30247000	10822000	43353000	67879000	89938000	0	0
652	Cd300lh	7225600	11264000	5508300	8340400	5338800	3275800	0	4693300	9350100	4945900	0	0	4586500	0	0	0	0	0	0	2907900	8594500	9322200	20630000	7183100	7111400	7411500	8932400	17354000	0	3397200	7885500	4895500	4342300	6129300	0	0	6958100	16429000	9953500	16723000	9870300	12506000	6884300	8436600	5705700	8722900	0	3209200
784	Aldob	6884200	549500	2591200	714850	28227000	1469200	242760	179360	649070	513400	0	229660	0	0	0	0	199580	0	0	0	22825000	22439000	3064900	202750	94376000	1506200	558760	2549600	1946300	0	205180	409890	0	356150	0	0	8156500	8588700	4114200	60523000	2076400	39625000	1499500	5366300	1160400	1572400	0	418540
572	Tmem256	0	0	0	0	4875600	2911400	0	0	0	0	6267300	0	0	0	10722000	5873700	3105900	0	0	0	0	3435700	1833000	0	7615600	3457800	0	2439000	0	0	3438400	0	4775500	0	0	0	4720900	4181800	2664200	5748600	0	5863800	3532300	3658300	0	0	0	7769700
77	Ly86	10268000	0	0	0	18936000	12520000	0	14269000	28687000	14046000	39213000	0	26197000	0	32437000	0	3358400	0	0	11698000	15844000	4727400	5751600	10942000	2551800	5547300	11386000	4879500	0	0	6095000	0	0	6784000	0	0	4067500	9952000	8154100	5011400	14612000	11005000	4846400	6251000	4010500	8249300	0	5924400
761	Cdhr5	7163800	7596900	5046900	3108400	4888900	0	0	0	4388800	0	15325000	11958000	0	0	0	0	1904200	0	18632000	0	2744800	3958100	5928000	0	10954000	3669700	4073800	3624700	0	0	0	0	0	0	0	0	7212900	8507400	7387600	9161700	0	6710200	8308700	12529000	0	9633000	0	12684000
180	Ctsl	0	2488400	0	1470600	1491400	0	0	0	1855300	1821300	0	2193400	0	0	0	0	0	0	2137300	2682600	10450000	3487900	9247700	0	2633000	2408000	2188800	3661900	0	0	0	2189100	0	1649400	0	0	5472900	3627700	4011300	7694400	2162400	6628400	1251000	2952400	0	7709700	0	1336600
264	Sbp	0	118230000	23212000	373090	0	0	0	369180	0	0	0	5631900000	662970000	0	0	0	8161200	0	0	0	13778000	0	27240000	0	647770	0	0	0	1526600000	0	4303200	10691000	175470	0	4048500	0	9091800	1311000	3433400	590100	0	706950	248600	463180	481620	174150	0	0
297	Hspa5	1028300	0	1898000	2273800	646260	0	0	0	326660	3679700	0	445290	0	0	0	0	0	0	748310	6896200	4807700	6086200	7006100	0	3203600	2079300	0	3131600	1430400	0	0	0	0	2130400	0	0	1768300	2254800	960200	2026600	0	1899900	2756700	2637200	3119300	2918700	0	1159500
304	Gc	1682700	0	0	0	8853400	0	345090000	12020000	453510	2763400	2819200	0	0	0	0	0	17748000	2605900	0	3016500	13527000	7701300	3252800	0	10572000	5077000	2947200	3047700	0	0	0	0	0	6948400	0	0	1399300	8212500	6431200	0	83288000	5502300	7939200	7492200	7453700	7790700	0	663910
380	Gpx3	2684000	0	0	2123000	9581500	0	32352000	0	3399400	4453000	0	0	0	0	10028000	0	2439200	0	0	7157100	13237000	2962500	4649700	6167100	8400800	12936000	9361000	8530000	0	0	0	0	0	8281700	0	0	8266300	14345000	17257000	18565000	15400000	9259300	9675200	15755000	6034100	15369000	0	5322400
422	Cdh11	8937300	4858200	0	0	11575000	0	0	0	0	4022100	14863000	0	0	0	10501000	0	0	0	0	14504000	41147000	14964000	3209400	18693000	3921300	10588000	41296000	3272300	0	16768000	0	13852000	3926400	15692000	0	0	9901100	7686300	40601000	6416200	4606500	19433000	9279900	26701000	5852800	26643000	0	0
532	Atp5a1	3177300	0	5967500	4190300	4246100	0	0	0	0	10083000	0	0	0	0	0	0	613610	0	2341300	2481400	10919000	30604000	8059700	0	13828000	2425900	3786700	6386200	9032400	0	6158700	6205500	0	3932000	0	0	2269300	2172200	1256200	10477000	0	5535000	3032200	4957500	2711500	2177300	0	1377600
91	Tcn2	956100	0	0	0	1654900	0	0	0	0	3160000	0	8082100	0	0	0	0	0	0	1543300	89167000	1634900	0	7656400	0	2721500	1504300	1078200	2517800	0	0	0	2626500	0	2466600	0	0	2059000	1887400	2959600	3016200	2932700	3461400	1570600	1761400	0	6064900	0	2001300
310	Glb1	2694600	0	4630800	0	0	0	2926400	0	0	0	27779000	3635600	0	11754000	9399600	39105000	26830000	15179000	0	2404000	4426100	2344800	2812000	0	2989200	3366500	0	3235600	0	0	0	0	8641700	0	0	0	2455600	2991800	2502400	6428900	2132700	7712700	6646000	2700600	3736700	7946800	0	13898000
218	sEef1a1	4797300	0	9009000	7152400	9840600	2168400	0	658360	962920	18178000	0	1491000	0	0	0	0	3721000	0	950860	0	22788000	14001000	4895200	0	19779000	6538100	5736000	7622700	3279400	0	2059400	5286900	0	9178600	0	0	4915000	6369900	3533200	37592000	1496900	7626200	4439300	11715000	9212800	3500600	0	0
280	Eno1	13236000	767360	6258000	4007800	15170000	0	749470	3270900	1231300	46058000	0	0	0	0	0	0	2155100	0	592070	366380	17103000	14626000	10250000	0	74136000	6767500	7112200	10080000	0	0	0	525910	0	9547800	3996800	0	14965000	12585000	7598100	42158000	4216600	37129000	8902200	36470000	8923400	6687400	0	733890
340	Ahsg	0	0	0	0	9997900	0	361890000	19824000	0	2668600	3085500	0	2608000	0	8498000	0	10957000	4897200	0	20372000	39416000	1132900	2882400	12598000	793520	0	0	13988000	0	0	0	11666000	0	0	0	0	1123900	0	6165800	0	149860000	2955200	3880400	1307700	4418000	23094000	0	0
443	Kap	48466000	281880000	0	42189000	49835000	171270000	0	532200000	82720000	55509000	87459000	219050000	107720000	143630000	569080000	48814000	77242000	227590000	104090000	103090000	0	0	0	0	0	0	40571000	0	0	0	0	0	0	0	61114000	0	12999000	23832000	110800000	152960000	56362000	72689000	61610000	39902000	88801000	21395000	22547000	40651000
55	Aoah	0	0	0	0	0	0	0	0	0	0	2778700	0	0	0	1890100	0	2194400	8280700	0	0	0	770000	0	0	1015400	1589500	0	0	0	0	2952200	0	3271500	0	0	0	0	0	0	0	0	1417600	3205200	0	0	1234700	0	6866600
426	Defb1	0	1428700	0	1004900	944420	0	0	0	0	0	0	0	0	0	0	0	0	0	0	0	1420300	1804000	1830400	1474500	4581200	3245200	2432900	0	0	553170	2555600	1659700	1504500	13320000	3774600	0	1956000	0	1403200	5309300	1291000	1054200	1944300	0	0	1360300	0	10201000
783	Acy3	1137500	0	0	0	1881900	0	0	0	3404400	0	0	0	0	0	0	0	284570	0	0	232140	17982000	153730000	3034400	0	7043300	947850	763500	2677300	0	0	1278200	0	0	1554000	0	1435600	1075000	5465000	2543500	148770000	409780	13375000	0	7537600	0	0	0	1464400
809	Fuca1	0	0	0	0	0	0	0	0	0	0	1811100	0	1738600	0	0	0	1876300	13526000	0	0	1553600	1345700	0	0	1191600	1421000	0	1464200	0	0	0	0	5846300	0	0	0	3291400	3837400	4181000	1136300	1113000	6126800	0	0	2229000	6006200	0	5572100
334	Grn	2827900	1445500	0	0	1221300	0	424680	1583000	1556900	1903400	2525000	0	4037600	2031000	1801800	0	0	1913700	0	0	3322600	0	0	0	1685200	0	0	0	0	0	0	5268300	0	0	0	1671100	0	5077100	1993400	3034800	1871800	2449400	1529000	0	0	8299200	0	2396000
485	Siae	2188000	4748200	1742500	0	1822800	0	0	3183400	3496800	1115300	3316600	2389700	0	0	3159300	0	1627200	3461400	2895100	1550000	971420	2258200	2051500	0	1495500	1512100	2002200	1619600	0	0	0	0	0	0	0	0	5004400	3551100	4585200	6610400	1625000	7480600	3571700	1852300	1199300	5285900	0	1967200
488	Gaa	0	0	5308500	2093000	1617500	0	1623300	0	5053900	1668600	5419000	0	5648900	4763600	0	0	2561600	0	3322200	6799700	0	2084900	2486500	0	0	1692600	0	2267900	0	0	0	0	0	0	0	0	3692200	4311800	2647500	4050600	2120600	3750000	1533100	2070100	2346000	8536400	0	3475700
846	Phpt1	8464600	0	0	1372100	1724000	0	0	1496000	1653800	1656100	3803600	0	0	0	883510	0	0	0	0	2106400	4099800	3669800	2008000	0	21271000	2472600	3910200	3184500	0	0	0	0	0	1943900	0	0	1220600	3129300	2784700	2195800	1700500	2832700	2907200	4648200	3278000	7120500	0	867370
168	Aldoa	1411600	0	518610	567670	1141600	0	0	440790	0	3434400	0	0	0	0	0	0	0	0	0	0	2056400	837160	995040	0	3416000	742970	0	479190	0	0	0	0	383160	547320	0	0	758250	0	0	1107100	0	778110	1031100	2895800	608770	465390	0	0
172	sTuba1b	13293000	0	9151500	5216900	2431100	4725800	0	0	0	6987600	0	0	0	0	0	0	1205800	0	0	0	6595400	13581000	10364000	0	15346000	5554500	7118600	14334000	0	0	5024100	8623500	5882600	8858300	0	0	3375100	3309900	1790600	5390900	0	2151900	4925500	3046300	6796800	3291500	0	0
217	Anxa1	1035100	2180100	887680	0	24170000	0	0	0	1069300	324920000	0	0	0	0	0	0	6365800	0	0	1435600	7521500	1499300	6470000	274860	0	6227500	0	678300	564410	0	1044200	4287300	0	29329000	0	0	0	323640	0	1657600	0	0	1399000	458630	0	1179200	0	0
234	Hsp90ab1	3965000	0	3544200	2309600	5058500	0	0	0	0	6968800	0	0	0	0	0	0	749760	0	0	0	9035400	8729400	3689300	0	11743000	1812000	0	4853800	0	0	0	4670200	1295100	2742100	0	0	3338900	2502000	1488200	12665000	0	6711400	2143000	7083600	2339700	1365500	0	0
254	Mdh1	3823400	533270	0	1942200	15716000	681170	0	0	0	1433800	0	0	0	0	0	0	0	0	466980	0	4941300	6427700	1828900	0	27503000	1725500	1317800	1201200	0	0	0	1412500	0	2058400	0	0	2397500	1930600	1749400	18246000	0	7605100	1354000	6428800	854620	1168600	0	0
271	Ldhb	5115700	721680	2250200	971500	14218000	2134500	651980	1595100	0	3501100	0	0	0	0	0	0	0	0	807650	0	7423200	7556900	2229000	0	61460000	1992200	647440	2028800	0	0	0	2448600	0	1727400	0	0	4177500	3290100	1371200	17878000	1473300	10256000	2195000	24303000	2891700	3196500	0	0
278	Gapdh	13006000	7209300	10338000	8620000	22145000	4983300	2030300	2874000	5632700	21972000	0	2258100	0	0	0	0	0	0	5692300	0	19022000	16487000	5515700	0	49375000	6690100	6299100	10931000	6109100	0	0	10311000	0	8791200	0	14434000	12218000	12841000	8137500	51421000	4359800	38111000	4797500	27357000	7512300	5821800	0	3698400
322	Ezr	6229900	5408800	7159900	2676400	14597000	5634800	0	4069900	2060400	8668400	0	0	0	0	0	0	562070	0	0	0	15198000	20970000	10836000	0	14840000	3111900	1916700	10139000	0	0	0	2420200	0	6751300	0	0	5569200	16737000	5679800	159930000	2612200	14781000	6829700	17607000	2362200	2124400	0	0
410	Apod	5354900	6292100	0	0	44162000	0	2530500	17055000	21062000	0	0	3852500	0	0	0	0	0	0	0	0	4119800	2856000	14711000	11062000	6119300	20457000	18752000	6835700	0	0	9806800	0	0	7894500	0	0	3619300	22946000	17994000	16825000	5386200	12888000	2203900	3292600	2176300	10606000	0	0
428	Atp5b	1535500	0	5930400	1967700	3040100	0	0	0	3207800	10719000	0	2558700	0	0	0	0	0	0	0	3809000	13047000	33447000	5160400	0	13364000	4412400	2601000	3989100	7230400	0	2758300	1788500	0	4149900	0	0	2756800	0	1553700	11433000	1280100	4089000	2844900	3244800	7726900	2325700	0	0
452	Hist1h4a	5846000	210940	3127500	2640800	9242300	303050	0	330110	363230	150540000	676640	0	0	0	0	0	33165000	0	0	0	35618000	5393900	19801000	887910	2530900	9108200	583830	2313000	0	0	0	2794100	0	9443600	0	0	1173500	433200	230840	551340	0	791940	5897900	841810	1892300	1390100	0	0
465	Ywhaz	5045400	0	2829100	1554200	4774700	2177800	0	0	1662300	13107000	0	0	0	0	0	0	0	0	0	0	7487500	6565100	3025200	0	10368000	3240900	1224700	2633500	1982300	0	0	1786400	0	5754200	0	0	0	2755700	1525900	10133000	0	2961100	2805000	4226100	3119300	1191900	0	0
473	sTubb4b	4908300	0	7551200	2709900	2858200	3019700	0	0	1037000	4639600	0	0	0	0	0	0	0	0	0	0	6349100	6630800	4566100	5349100	9486700	3705000	2777800	3620400	0	0	4439400	5162800	6365700	4790500	0	0	1738800	3228500	1957800	5818600	0	2666800	3062800	2619800	4506100	2141700	0	0
483	Slc9a3r1	1550300	2323300	3420100	1606600	4946400	2423300	0	0	1524400	1209000	0	0	0	0	0	0	0	0	0	0	5455100	19976000	2753300	0	9991200	519120	1111200	3982000	302470	0	0	0	0	3667900	0	0	615210	7759900	4769700	97380000	0	6949900	659750	4924000	1555100	626920	0	431880
519	Serpina1d	2903900	0	2402500	2455000	32482000	4820300	228490000	13755000	4377700	15047000	11244000	0	26796000	58678000	18644000	0	273240000	28023000	9956700	45826000	0	8344800	6524100	16885000	27261000	11272000	9999000	13050000	0	60870000	17828000	8070000	52199000	17783000	8350100	85072000	1349900	0	0	0	0	0	0	0	4596700	0	0	0
545	Tgm3	2275100	0	1064300	1143200	0	0	0	0	472420	469250	0	0	0	0	0	0	0	0	0	0	551450	1338100	654890	664130	753950	2861300	733240	712630	0	0	0	530920	0	1018700	0	0	604550	754400	744300	0	0	496880	0	1308200	5233600	1960600	0	0
722	Obp2a	6064000	0	9650000	2426400	4220900	0	0	0	2549200	8329500	0	0	0	0	0	0	0	0	2064900	0	2653700	1461200	1534400	6201400	8209800	5633600	3216300	1776600	0	0	0	0	23935000	5778100	0	0	1779200	2257200	2812000	1354600	1671700	3656300	2425300	12805000	5937400	2808700	0	0
756	Atp1a1	7411800	4164800	4017300	788320	3817900	0	0	0	5939800	6539100	0	0	0	3361800	0	0	0	0	0	690140	7130600	13240000	7063400	1431400	19410000	5301600	0	11404000	0	0	0	2500700	0	2805100	2989000	0	38440000	55976000	18010000	11059000	2565200	9368700	2380500	3960000	3455900	2397600	0	0
867	Set	2817600	0	3822600	3015200	0	0	0	0	0	1807100	0	0	0	0	0	0	0	0	0	0	27052000	5001800	5844100	0	6977300	0	0	3095200	13034000	0	0	10056000	0	2906700	0	0	1706500	0	0	0	0	1189000	2575900	2396200	5146800	1758200	0	0
778	Slc3a1	0	1420700	0	0	26478000	0	0	0	0	0	0	0	0	0	0	0	625500	0	3511000	0	11354000	20308000	6346800	0	13094000	2340700	3594500	9921600	3359400	0	2404100	0	0	7814600	0	0	0	7565200	6322300	131470000	1020800	10621000	1346500	5175900	0	819390	0	0
858	Susd2	0	2317500	0	0	2229900	0	0	0	0	0	0	6231500	0	0	0	0	0	0	5155500	0	6589500	9492000	7191800	1425200	15679000	4991700	4381600	2509300	0	3310800	5121500	0	0	0	0	0	5130900	15618000	10352000	18878000	1265600	10901000	0	55771000	2797000	14213000	4375200	8689800
67	Man2b2	0	4327800	3505900	6325200	2044000	0	0	0	0	0	0	0	0	0	0	0	2668800	0	0	1247900	4435800	4080200	8581000	0	2290800	2125200	2933100	3165500	0	0	0	0	0	1215900	0	0	17802000	6844100	10706000	5927100	4200100	10261000	3357000	3956100	4053800	8071900	0	3251200
536	Hspg2	910930	2117000	0	0	429980	0	0	496370	0	642290	751520	479670	0	0	1656300	0	0	0	0	2502500	496000	1228200	0	12942000	0	0	673700	0	0	0	0	1743400	0	578150	0	0	612380	1414300	1370200	2279500	0	1425900	0	1788200	0	48405000	0	0
613	Il1rap	0	0	1303600	0	1229200	0	18909000	1633500	1618400	2332300	2064700	0	2273200	0	0	1140700	9060800	0	1909400	1724400	0	0	2109100	0	1202200	0	0	0	0	0	0	0	0	0	0	0	2165100	1488800	2146500	1493200	1647600	3342100	0	0	1996700	2766100	0	0
782	Chia	3505200	0	4013800	0	33145000	0	0	12442000	0	985440	0	0	0	0	25842000	0	0	0	0	1648500	14577000	0	16247000	0	2417200	0	0	0	2950300	0	0	0	0	0	0	0	14144000	7657300	22385000	25076000	84018000	10536000	219340000	1858000	3719300	5880500	0	1818000
815	Rnaset2	2440400	14833000	0	4202700	2934400	0	0	845450	10477000	2933800	1006200	9808900	0	0	0	0	404600	0	3721700	3793000	976370	0	0	0	0	1134500	0	0	0	0	0	0	0	0	0	0	0	999660	672150	0	602350	830170	841590	572180	0	1206000	0	0
917	Hgfac	1957400	1897800	1758600	2594900	2005500	2102200	10738000	2438800	5157800	3843900	3946000	0	1308100	0	3657700	0	4802800	1463300	1660400	5367000	6636400	3110200	7263300	0	0	1780200	3506500	8632200	0	3790200	0	0	0	0	0	0	7870600	3414300	5536900	6973400	5745000	6604300	3602900	2108200	0	3801400	0	0
585	Vdac2	0	0	852320	0	0	0	0	0	0	1159600	0	0	0	0	2272800	2252100	1428500	0	0	3775600	1018500	1671800	876340	0	1182100	0	668460	0	0	0	0	0	0	0	0	0	674070	0	0	1914900	0	0	0	835700	1224100	2505200	0	2644200
97	Obp1	4739500	0	19049000	0	5909300	4299800	0	0	0	0	0	0	0	0	0	0	0	0	3071800	0	11978000	3316500	0	0	7591900	5171200	3853900	0	0	0	0	0	7456500	4060500	0	0	0	6054500	0	3070600	0	0	3180600	0	76911000	9804000	0	24159000
517	Apoa1	0	197220	0	0	255840	0	272790000	11310000	208240	123710	0	0	0	0	0	0	180680000	64695	92974	0	182300	0	0	0	386860	120170	211360	0	0	0	0	0	229220	0	0	0	0	0	0	0	49740	176900	420980	0	449610	0	0	0
876	Pi16	10761000	0	0	5300100	31432000	4717300	0	7546700	8245200	4042600	18997000	0	0	0	21861000	0	0	0	0	0	41489000	3464800	2895700	13374000	6743700	8755100	9140500	18688000	0	0	0	13713000	0	5443200	0	0	10805000	16552000	26488000	4709100	14689000	24093000	5886600	24149000	10100000	95008000	0	0
932	Asah1	0	0	3623100	0	3760500	0	0	5483800	0	0	22885000	0	0	0	5603800	8655800	5890000	9058800	4348400	0	1554700	2120900	2120200	0	8939800	2555900	0	2632400	0	0	0	0	0	0	0	0	2898300	2957900	2539700	5162000	2211300	5378200	2146800	4673600	2282900	4699600	0	3312900
107	C3	0	0	138600	0	147200	0	827510000	888320	253580	13238000	0	0	0	0	0	0	29027000	749380	0	0	595560000	0	1851800	0	4621900	190790	0	419940	0	0	0	0	0	5636100	0	0	70612	192990	67464	1376600	8219700	177030	3421300	589730	1082000	706750	0	0
143	Ig33	3563200	0	3997500	4963800	0	0	28768000	2973200	0	3533900	0	0	0	0	0	0	18045000	0	0	0	4979000	4022200	11510000	4052200	4089700	0	10980000	11034000	0	0	0	5362500	0	0	0	0	5174100	10956000	0	8716000	27931000	4612800	9972200	4296700	9595200	6018800	0	4923400
236	Lcn2	1639900	0	0	4207100	1938900	1293300	0	0	1179200	51326000	0	0	0	0	0	0	6107400	0	0	0	74282000	1909700	18104000	0	0	1062900	0	117320000	0	0	0	0	0	1525100	0	0	2195800	2154800	1307700	2321000	1014000	4073500	1825400	1746700	474630	2028700	0	0
282	Ppia	4160900	0	1789400	0	3899200	0	0	0	0	3351000	0	0	0	0	0	0	0	0	0	0	4080300	3577000	2053000	0	11409000	3023500	1862200	1982000	0	0	0	0	0	3220100	0	0	0	1767000	1423500	9643900	0	2008900	2140900	3708600	2705800	992410	0	0
283	Tpi1	3330200	0	0	1858600	5777700	0	560700	1591400	0	2990000	0	0	0	0	0	0	0	0	0	0	3936300	4375800	1414600	0	20624000	1542300	1834500	1284100	0	0	0	0	0	3289000	0	0	2208400	2277300	1905400	9623800	0	5231500	2003700	4150200	1636100	924110	0	0
299	Vim	3270900	0	3725300	4289700	983370	3679100	0	0	0	2390800	0	0	0	0	0	0	0	0	0	0	2614200	5085800	3962100	0	4300100	2733700	3259600	2884600	0	0	0	0	3075900	3727200	0	0	1732900	2230000	0	0	0	0	2416700	2704800	4064900	1655600	0	0
308	sHist1h2ah	1070700	0	5101600	1846500	1353700	0	0	0	695550	29234000	0	0	0	0	0	0	25886000	0	0	0	34086000	6145200	3548200	0	1373900	4585400	3247400	3761900	0	0	0	0	0	3636100	0	0	843600	1950900	795660	814530	0	1288400	13399000	1273500	3980700	2042000	0	0
362	Gpm6a	753590	574320	868810	749130	1523400	632260	184780	374730	0	0	0	306610	0	0	0	0	0	0	314070	0	740730	0	384240	0	828180	406680	0	904830	0	0	0	0	0	660340	0	0	744700	1661200	733620	6471700	522550	1447600	0	885060	0	0	0	0
374	Lifr	0	0	833860	0	280640	0	49047000	3169200	0	0	0	0	0	0	0	0	5866700	0	0	0	10550000	1905200	420600	0	554610	0	1091000	1008900	0	0	0	0	0	518510	0	0	1676000	0	1234000	1266100	646940	2034600	2000700	391930	0	977480	0	0
412	Pkm	577260	0	687860	2302900	1868100	0	0	0	0	20691000	0	0	0	0	0	0	283130	0	0	0	5805600	1016900	682460	0	2139800	1801800	0	1177800	0	0	0	0	0	747850	0	0	1086300	972030	0	9250400	0	884150	3403600	7764300	2488200	1430500	0	0
514	Prdx5	2981000	0	0	0	8003300	0	0	0	1976000	16936000	0	0	0	0	0	0	1137000	0	2250100	0	4502600	8490300	0	0	7808600	1714500	1548200	1063600	2973400	0	0	0	0	1712300	0	0	0	1257700	0	14228000	0	2063400	0	3003900	0	0	0	0
518	Serpina1c	0	0	0	0	74428000	0	1061200000	38205000	9146500	12368000	0	0	0	18587000	0	0	217030000	9027000	0	0	0	0	0	0	0	0	4015800	0	0	38787000	32670000	0	23677000	2200400	0	47183000	0	4613400	0	0	66887000	4666300	0	4940700	8059100	3397900	0	0
527	Aqp1	2474100	2941900	2727500	1708200	5846200	0	0	3096500	3462900	2992300	0	0	0	0	0	0	0	0	0	0	6576200	7544900	5053600	0	6542100	2400600	3844900	6382300	0	0	0	0	0	3207300	0	0	5059800	8986900	6062200	25074000	2164000	7183000	2232400	4946100	1952100	3254700	0	0
540	Serpina6	27810000	5432500	2547200	0	2426300	3988400	126000000	96868000	760070	24176000	0	0	0	0	0	0	24987000	8937100	0	0	38947000	36641000	561190	0	13630000	158810000	12411000	12735000	0	0	0	0	0	43124000	0	0	9034900	3025600	6565000	0	54320000	5837800	1817700	4337800	16787000	12386000	0	0
436	Eef2	1063500	0	0	0	2624400	0	0	0	0	5428100	0	0	0	0	0	0	0	0	0	0	2543700	2291900	1418000	0	2863700	1197700	0	0	1524600	0	0	0	1622800	911330	0	0	1288600	1560500	0	6298300	0	1619200	1335000	2194900	994940	1287800	0	0
560	Col5a2	0	0	0	1282500	0	0	0	0	0	5059600	0	0	0	0	0	0	0	0	0	0	35173000	53555000	19135000	28581000	0	10908000	55134000	74486000	0	3731200	0	25979000	0	4341000	0	0	24351000	47901000	36136000	79297000	14665000	75389000	22393000	46939000	8994500	18220000	0	2209000
752	Pglyrp2	2350500	0	0	0	0	0	17924000	2816200	0	0	0	0	0	0	0	0	8177600	0	0	0	5476300	5514900	6306300	5429900	1903700	3203900	6180800	0	0	0	3810300	2662500	2922400	4824700	0	0	3818400	5499500	5426300	960750	22838000	10356000	7630800	5434900	2664000	4945900	0	0
936	Cpq	0	0	0	2859100	0	0	4369800	0	0	0	0	0	0	0	0	0	10735000	0	0	0	5219600	6689400	5887100	0	2857000	0	0	4600100	0	5735500	0	0	0	0	0	0	10776000	8569300	8403900	16504000	6513000	17594000	7423300	5437800	4203000	11563000	0	17492000
495	Nptn	2984200	4461000	0	3569600	3011100	0	0	0	3604200	3585300	0	0	0	0	4805600	0	0	0	4266600	3285600	3111600	4600100	6066300	0	4342200	0	0	3907600	0	0	0	0	0	3465000	0	0	5665300	12147000	12060000	5982900	4287300	8043100	10596000	6746800	5223100	13913000	0	0
659	Prcp	4228100	8662100	4479000	3173800	8623600	3412400	0	3933000	8300100	0	12031000	8267600	9602300	3085500	11959000	18099000	0	8918600	10586000	5718700	0	0	0	0	0	0	0	0	0	0	0	0	0	0	0	0	959480	0	0	0	0	1673600	0	0	0	1331200	0	1604000
880	Wfdc15b	2721100	5996000	2794100	0	2509400	0	0	3248600	1627900	3004500	0	0	0	0	0	0	0	0	0	0	1393100	2919900	2503800	0	2232400	3072000	3838800	1625300	0	0	0	0	0	2628000	0	0	2664000	8779100	5588200	8632200	4029000	2330000	2795500	3479400	1642800	5120600	0	3987600
247	Icam1	0	0	0	0	3018200	0	0	1890400	0	3119300	3838300	0	0	0	0	0	0	0	0	4157700	2502800	1856400	1200900	0	3133900	2412200	4793300	0	0	0	0	0	0	2040100	0	0	2281900	2590100	4887900	0	0	2090500	3012000	5502700	4477900	2958000	0	0
8	Kif16b	0	0	0	0	0	2976900	0	0	0	2569600	10729000	0	6680500	12373000	38493000	11517000	0	4293900	7308000	16976000	0	0	0	0	0	2825400	0	0	13744000	13381000	7445500	3926300	7947800	0	9011900	0	0	0	0	0	0	0	0	0	0	0	56107000	2670100
520	Serpina1e	0	0	0	0	0	0	0	0	0	0	0	0	0	0	0	0	0	0	0	0	3040500	0	2428300	5405600	0	0	3859800	4275000	51840000	9709100	0	23428000	0	0	65572000	332890000	2752200	0	0	0	3114300	0	0	0	0	0	22907000	2083300
943	Ggh	0	0	0	0	0	0	0	0	0	0	0	0	0	0	0	0	0	0	0	0	2170500	5544400	3718800	2436900	7693000	2280600	0	2106200	0	0	0	3322200	0	1761500	0	66457000	4171400	2866300	3402200	3680300	1462400	7788800	1646400	2443100	1638000	10437000	0	1541700
16	Nccrp1	542460	0	633190	1769800	459460	0	0	0	0	626190	0	0	0	0	0	0	0	0	0	0	550350	784500	0	0	0	0	0	0	0	0	0	0	0	669460	0	0	599010	720650	312730	0	0	0	0	521900	1466700	898030	0	0
42	Guca2b	1482500	0	0	0	2734800	0	695970	0	930100	2610200	37249000	0	101240000	0	37338000	46256000	832220	4259300	2981900	63680000	0	0	0	0	0	0	0	0	0	0	0	0	0	0	0	0	0	3649400	0	3786900	1824700	0	0	0	0	50402000	0	0
51	Col15a1	9874700	6272800	7232400	3102800	2999800	4892700	0	3536300	0	3072200	0	0	0	0	0	0	0	0	0	3267600	6109300	6298300	5688600	9427100	2049200	6687800	7857500	5867300	0	0	0	10708000	0	2673700	0	0	3963100	7006400	5258300	8886500	5051700	7186500	5894700	9246000	1584300	20260000	0	2196200
71	Cd59a	23234000	2868500	9738000	4802700	14943000	0	0	0	13013000	14780000	0	0	0	0	0	0	0	0	0	0	3723200	3347500	9363900	0	4222700	10537000	8632200	4460100	0	0	0	0	0	3929700	0	0	6491800	15490000	13011000	16492000	14053000	16657000	14600000	5381400	5866200	15243000	0	0
89	Idh1	371660	0	0	0	1660500	0	53220	0	176290	0	0	0	0	0	0	0	0	0	0	0	1034700	1048100	0	0	32502000	0	0	0	0	0	0	0	0	0	0	0	1068200	236760	251470	24578000	171380	8899200	1479600	986340	0	233580	0	0
115	Ig5	6040500	0	0	0	0	0	10791000	3600800	2984200	2768400	0	0	0	0	0	0	18446000	0	2971500	0	19350000	0	4768700	0	4202500	0	25770000	0	0	0	0	0	0	0	0	0	10981000	19844000	23056000	1479900	25405000	4346800	2604600	1991200	5355400	10251000	0	0
251	Atp1b1	0	0	1781100	0	1521700	0	0	1488900	0	1170000	0	0	0	0	0	0	0	0	0	0	1812400	2466000	1600400	1925600	2841400	1844300	1969500	2538400	0	0	0	0	0	1696800	0	0	6062100	11933000	5755400	1507300	1790100	1732000	1311600	1336400	1311000	1173200	0	0
292	Cfl1	1828800	0	0	1251800	2342200	0	0	0	0	22405000	0	0	0	0	0	0	0	0	0	0	2062800	1475800	1511800	0	1961300	1271900	0	1447700	0	0	0	0	0	1669900	0	0	1011800	1445100	908680	10217000	0	1018000	1460900	1993400	1202000	767960	0	0
305	Mfge8	2114300	3348900	0	0	3742000	0	0	0	0	1861900	0	2058900	0	0	0	0	1561200	0	0	0	2397200	3115800	2614300	0	2763800	2716000	2692900	2009200	0	0	0	0	0	2562000	0	0	5729700	2461100	4103200	3804900	2231700	7062000	0	2923300	1834400	2788500	0	0
341	Vtn	0	0	0	0	357250	0	65004000	1773000	0	393240	0	0	0	0	0	0	5555200	0	396130	0	1096000	0	297110	0	350020	0	2903300	3008600	0	0	0	0	0	0	0	0	1134300	2078800	2706500	4015900	4515800	3512500	1181400	1748500	0	3854600	0	0
363	Folr1	4927300	5275200	0	0	3292000	5935100	0	0	4136100	0	0	3763500	0	0	0	0	0	3862200	0	0	2759500	0	3327300	0	3539500	2602700	3439500	0	0	0	0	0	0	0	0	0	3399700	5037300	4230500	8166700	0	4256200	3456300	4772400	0	3563800	0	0
372	Cd27	0	2483300	0	0	1100600	0	0	1324000	0	1277700	0	0	0	0	0	0	0	0	0	0	1088600	0	1031700	3128600	556200	0	1863500	1239700	0	0	0	1965700	0	812700	0	0	0	6443300	5223100	2953300	0	1748100	885430	1909600	851870	22743000	0	0
406	Gpc4	3774700	3143500	0	0	2886200	0	0	0	0	3136100	0	0	0	0	0	0	0	0	0	2406800	2292700	2183200	1925400	0	1402500	2222200	0	2444900	0	0	0	0	0	0	0	0	2325500	4719400	2665400	0	2721600	3896900	6254100	5130300	1800200	3593000	0	0
420	Slc12a1	11255000	0	1696900	902900	31679000	0	0	0	1422800	0	0	0	0	0	0	0	0	0	0	0	0	2811500	1400600	0	20095000	3182200	0	2096100	0	0	0	0	0	0	0	0	4886500	1686200	3869500	2198200	1442400	3597300	1729900	21578000	3175100	6294700	0	0
547	Fbln1	1179600	1838900	0	0	1720600	0	0	0	0	1875400	0	0	0	0	0	0	0	0	0	0	2435700	0	2005700	0	1193900	1902400	1735400	1825500	0	0	0	0	0	0	0	0	1720500	3923400	4215500	4827200	0	3690900	1233500	1737500	0	2743200	0	0
600	Mme	4253400	5795300	1455500	5145500	10946000	0	0	0	608670	1577800	0	0	0	0	0	0	0	0	0	0	15558000	7488200	4190600	0	14387000	3097200	3594900	8170200	0	0	0	0	0	3802300	0	0	5264300	15450000	5224200	143610000	4564000	15756000	2515600	11002000	1777400	2437300	0	1124700
637	Procr	0	2430300	0	1369300	0	0	0	2147700	3079000	2683300	0	0	0	0	0	0	0	0	1990600	0	1410900	1318600	1092500	0	0	1023100	1500700	1481600	0	0	0	0	0	907810	0	0	2180000	2454600	3117700	4460500	0	2189700	0	1464000	1197800	2583600	0	0
710	Btd	2002100	0	3358600	0	0	0	6965700	0	3414800	0	0	0	0	0	0	0	1601100	0	0	0	2537200	2064600	4047400	0	2102500	2245600	1139600	2175600	0	0	0	0	0	1298500	0	0	4860100	2008300	0	8617200	6386000	6261000	5414800	3609500	0	11288000	0	0
741	Cadm4	1787000	2622200	0	0	1409400	0	0	0	0	1353200	0	0	0	0	0	0	0	0	0	0	2406100	1965200	1727000	0	1249100	1953300	2441600	2256300	0	0	0	0	0	2062100	0	0	2057500	3878800	3848400	1767200	1716000	3686200	2319600	2889500	2209400	5329100	0	0
951	Apom	2379500	0	2238900	824100	1093700	0	9027200	0	9553000	885810	0	0	0	0	0	0	2596000	0	0	0	7606600	0	1567900	0	0	1488600	1895000	7771900	0	0	0	0	0	0	0	0	1328700	1465900	3399000	1299200	1172300	3077200	1229400	1233800	0	2805000	0	1758200
953	Slc23a1	0	0	902270	2260900	5460700	880230	0	0	0	452770	0	0	0	0	0	0	0	0	0	0	2511500	3485800	1987800	0	3270200	0	1361200	1764700	0	0	0	0	0	3070500	0	0	547140	1270300	1249200	38068000	0	1632100	0	1350000	0	0	0	0
396	Ctsh	0	0	0	0	0	0	0	0	0	0	3451600	0	0	0	2994200	1816400	2445900	0	2249600	2566200	0	0	0	0	1862200	0	0	0	0	0	0	0	0	0	0	0	1979200	2210500	1975700	0	1832600	2428500	0	2102900	1720100	2921100	0	3439600
877	Asah2	0	0	0	0	0	0	0	0	0	0	0	0	0	0	0	0	0	0	0	0	0	1550900	1463100	0	37480000	1857000	0	0	0	0	0	0	0	0	0	0	2248400	2059000	2365700	5271000	2301000	2516000	2228500	4593700	0	2128200	0	0
571	Galns	2731600	0	0	0	0	0	1215000	0	0	0	23117000	0	8597200	7129800	12329000	37280000	22488000	24178000	8507400	7822300	0	0	0	0	1344100	0	0	0	0	0	0	0	0	0	0	11438000	0	0	0	7768400	0	2354300	0	0	0	4163400	0	11050000
464	Atp6v0c	2082700	0	3415500	0	21237000	0	0	0	0	0	7172900	8465100	0	14772000	10443000	0	0	0	0	0	0	0	0	0	7109200	2365100	0	0	0	0	0	0	10274000	0	0	0	4051700	0	0	7900300	3246000	3574200	0	0	0	0	0	5528500
83	Hnrnpa2b1	0	0	0	1015100	903090	1402200	0	0	0	2243700	0	0	0	0	0	0	644230	0	0	0	1667500	2301200	1328300	0	1253200	1113700	0	2072700	0	0	0	0	0	1340300	0	0	0	0	0	0	0	686310	0	0	1606200	935560	0	0
348	Serpinc1	0	0	0	0	530060	0	413560000	3325700	0	0	272360	0	0	0	0	0	41664000	190960	0	224300	741470	101930	0	0	0	0	0	0	0	0	0	0	0	98304	0	0	226600	0	241470	161430	49887000	297720	279800	110040	142150	375080	0	0
407	Slc25a5	2195300	0	0	2131700	0	0	0	0	0	3293200	0	0	0	0	0	0	0	0	0	0	3724800	18016000	2709400	1594500	10632000	2142700	2283400	2292100	0	0	0	2219900	0	1594800	0	0	1502400	1442500	1239600	5718100	1256600	1591600	1591500	2001800	1768900	1041200	0	0
471	sActa1	3968600	0	0	0	9118700	0	0	0	0	14394000	0	0	0	0	0	0	2967400	0	0	0	10907000	5932500	3298800	0	7984700	3536500	0	4056500	3665900	0	0	0	0	3527600	0	0	0	9163500	2407600	45322000	2094500	7086100	2538900	10120000	2364100	1633000	0	0
525	sNme2	1806900	0	0	0	2790200	0	0	0	0	1402100	0	779280	0	0	0	0	0	0	0	0	1392200	3382500	1159500	0	10699000	0	0	919230	0	0	0	0	0	780250	0	0	0	968440	859550	4772100	0	5064000	865440	1501400	863660	724950	0	0
118	Ig8	0	0	0	17565000	33464000	0	7826900	0	0	0	0	42003000	0	0	28311000	0	11534000	0	4848100	0	7235200	0	2467100	0	0	0	0	7330600	0	0	0	0	0	0	0	0	0	0	5481200	0	9794400	8879000	4359800	11132000	6559300	7453300	0	0
248	Ca1	3707000	0	0	0	1819200	0	0	2372200	0	0	0	0	0	0	0	0	0	0	0	12148000	695260	0	0	0	3489300	0	2604600	0	0	0	0	0	0	0	0	0	0	0	5394400	0	0	946330	2502200	790740	5201900	1142600	0	0
437	Slc12a3	16258000	0	2907600	0	3320000	0	0	0	0	0	0	0	0	0	0	0	0	0	0	0	2699900	0	1976300	1484400	20020000	0	2469900	2038900	0	0	0	0	0	0	0	0	9708700	2557300	1835600	7196200	2399500	5029700	4216700	222240000	10309000	11628000	0	1506400
706	Gpc3	0	754480	0	540800	0	0	0	0	343310	0	320620	366360	0	0	0	0	0	0	0	0	2148600	0	836080	734780	0	663390	897750	5561100	0	0	0	0	0	0	0	0	1375400	0	0	893470	623990	1603800	1196500	1254000	0	867920	0	661080
46	Smr2	0	0	0	0	0	0	0	0	0	0	0	12562000	0	0	0	0	0	8695800	27933000	6764500	0	0	0	0	0	0	0	0	0	0	0	0	0	0	1986700	0	0	0	0	0	0	0	0	0	0	0	0	5742200
150	Hbb-b1	0	0	602210	0	0	0	599510	0	0	0	0	0	0	0	0	0	24988000	0	0	0	357680	586320	82942000	284430	761950	0	0	1574600	0	0	924490	0	0	0	0	0	218810	1024500	0	0	0	344380	0	0	493260	398790	0	0
323	Msn	0	0	0	0	1093300	0	0	0	0	3602600	0	0	0	0	0	0	0	0	0	0	1074900	3161300	1086700	0	2668300	861600	0	570440	0	0	0	0	0	684410	0	0	1374600	1592300	1517500	19109000	0	2451600	0	2699800	0	462010	0	0
419	Galc	0	0	0	0	0	0	0	0	0	0	9438300	3895600	0	10134000	5120300	7864900	5833700	7463100	0	0	0	0	0	0	0	0	0	0	0	4959500	0	0	3939200	0	0	0	0	0	0	3548800	0	0	2540100	0	0	0	0	4911600
533	Crisp1	0	0	0	0	893940000	0	0	0	0	0	0	0	0	0	18605000	0	0	0	0	0	4060600	3752500	66991000	32056000	27349000	15427000	7148500	10796000	0	0	0	71530000	0	28901000	0	0	47250000	396610000	123460000	132160000	2727900	21164000	942810	0	253820000	241890000	0	0
894	Treh	0	0	0	0	0	0	0	0	0	0	0	0	0	0	0	0	0	0	0	0	0	0	1527900	0	3565700	0	0	0	0	0	0	0	0	1311500	0	0	0	0	1562500	7078000	0	1704600	0	1877500	0	0	0	0
203	Lyz2	0	0	11362000	0	28507000	0	0	0	19971000	41848000	0	0	0	0	37898000	0	0	0	0	0	8151700	0	0	0	0	0	0	17301000	0	0	0	0	0	0	0	0	0	0	0	0	0	0	1742700	0	1925900	6267300	0	0
228	Flg	985000	9067900	3677900	1100000	12601000	0	0	0	0	9684800	0	1808900	0	0	0	0	0	0	0	4028600	1615300	0	7193500	2547300	0	5469800	755680	0	0	0	0	0	0	0	0	0	0	601910	0	0	0	0	2563300	0	0	1555300	0	0
522	Egfr	0	0	0	1072700	0	0	43193000	454420	258110	0	0	0	0	0	0	0	20205000	501220	361820	0	0	465270	0	0	0	0	0	0	0	0	0	0	0	0	0	0	502210	0	0	0	531030	552290	506270	0	0	0	0	0
553	A1bg	0	4057600	9257600	5747000	0	7556500	4223600	69416000	14525000	0	0	0	0	0	0	0	0	0	0	0	20779000	0	0	0	0	0	17102000	8668300	0	0	0	0	0	0	0	0	0	0	1458400	0	30860000	12080000	0	0	0	0	0	0
598	Acvr1b	2283300	0	0	1239700	1832400	0	0	0	2389200	0	0	0	0	0	0	0	0	0	0	0	0	0	0	3630400	0	0	4041400	0	0	0	0	2313500	0	0	0	0	0	3049200	2233500	2910500	0	2175600	1481800	1628900	0	5558500	0	0
17	Adgrf5	2608300	0	0	0	0	0	0	0	3579100	2653400	0	0	0	0	0	0	0	0	4057400	3788600	2391200	3173700	2451700	0	0	0	3823300	0	0	0	0	0	0	0	0	0	2739500	5260800	3925900	0	2661200	4637300	2109500	2498900	0	8121400	0	0
47	Man2b1	0	0	0	0	0	0	0	0	0	0	0	0	0	0	0	2706300	1691300	0	0	0	1844100	0	2818600	0	0	0	0	0	0	0	0	0	0	0	0	0	0	0	0	0	0	1612000	1370200	2084500	0	2357400	2131700	1685800
79	Cdh16	3702700	15395000	0	0	0	0	0	4172200	0	0	0	10362000	0	0	0	0	0	0	0	0	2508800	4721700	0	4837600	0	0	3890800	0	0	0	0	5045900	0	1792000	0	0	0	14412000	5472300	4132100	0	2380600	2638500	0	0	1968000	0	0
141	Ig31	0	0	0	6700400	801980	0	46310000	0	0	0	0	0	2712800	0	0	0	60866000	0	0	0	0	0	4822400	0	0	0	7829700	4409000	0	0	0	0	0	0	0	0	0	0	0	5142800	6885100	3736200	0	0	4177000	4266300	0	0
175	Ldha	877710	0	0	0	2007700	0	0	0	0	1755900	0	0	0	0	0	0	506220	0	0	0	1645400	1421800	0	0	4897800	571330	0	0	0	0	0	0	0	1059100	0	0	0	0	511920	5117000	0	1436600	2337800	974950	0	0	0	0
287	Cd48	1935200	0	0	2927800	0	0	0	0	0	2354900	0	0	0	0	0	0	0	0	0	0	0	2106100	2569700	0	2287300	2152900	0	2582900	0	0	0	0	0	0	0	0	2468100	3101400	2485200	4106900	3231900	3824300	5283000	2822400	2397100	3903200	0	0
336	Dpp4	0	0	0	1171600	2486400	0	0	2405600	0	0	0	0	0	0	0	0	0	0	0	0	1753600	1535600	1665300	0	5753400	1463700	0	1418400	0	0	0	0	0	0	0	0	3153800	2162200	1489800	4769300	1376400	3702300	4342200	1427200	864390	3777700	0	0
360	Prdx1	3727700	0	0	0	3458600	0	0	0	0	3746200	0	0	0	0	0	0	0	0	0	0	4172100	5203000	0	0	13350000	0	0	2719600	0	0	0	0	0	0	0	0	0	2973400	2751400	11524000	0	5029700	1832600	4922900	4449200	1908400	0	0
390	Cbr1	606020	0	1040200	0	5422300	0	0	0	0	0	0	0	0	0	0	0	0	0	0	0	5249900	8419500	896510	0	2899600	0	0	2959400	0	0	0	0	0	1092700	0	0	0	1363300	775610	46633000	0	2229600	574440	1795200	653950	0	0	0
399	Atp6v1a	2348300	0	0	0	6064700	0	0	0	0	1138400	0	0	0	0	0	0	0	0	0	0	954020	406150	0	0	30229000	0	0	0	0	0	0	0	0	0	0	0	748850	721440	0	2217900	0	2725700	0	9518400	570040	427010	0	0
405	Camp	0	0	0	0	0	0	0	0	0	2587200	0	0	7913200	8767300	0	0	4717800	0	0	0	2634900	0	3364000	0	3081500	0	5929600	20517000	0	0	0	0	0	0	0	0	1574500	12187000	5646000	931540	0	8745600	0	2621200	2551500	4014300	0	0
625	Tff3	0	0	0	0	0	0	0	0	0	0	0	0	0	0	0	0	0	0	0	0	1908800	0	0	5013800	2642700	1732800	0	2731200	0	0	0	8667200	0	0	0	0	0	11786000	6186100	0	0	2469100	0	0	5055500	2779600	0	8019600
629	Vil1	0	255510	0	0	482600	0	0	0	0	437010	0	0	0	0	0	0	0	0	0	0	5734800	8319500	1481000	0	3252100	0	0	1476800	0	0	0	0	0	0	0	0	0	5911600	647510	152340000	257370	2442300	384070	4110800	0	0	0	0
754	Myh9	0	0	0	198970	91446	0	0	0	0	32580000	0	0	0	0	0	0	172340	0	0	0	262490	285240	194190	0	195180	162380	0	0	0	0	0	0	0	0	0	0	0	0	0	452860	0	0	228850	485810	225110	198510	0	0
870	Hrg	0	0	0	1133500	1296100	0	12250000	0	0	0	0	0	0	0	0	0	1060200	0	0	0	0	0	1197400	0	6313600	0	0	1031800	0	0	0	0	0	0	0	0	1160500	0	0	1044800	1268200	1547100	1250300	0	1227200	1435800	0	0
903	Fetub	0	0	0	0	0	0	235300000	3952200	3076200	0	0	0	0	0	0	0	5795800	0	3190300	0	7684100	338140	1615200	0	2862600	0	2730700	9193700	0	0	0	0	0	0	0	0	1896400	1256700	1724400	1417200	146010000	6427500	622390	1916800	1708800	2458200	0	0
904	Fbp1	4330700	0	0	0	5186000	0	285150	0	0	0	0	0	0	0	0	0	0	0	0	0	1136600	10512000	483290	0	124670000	0	0	594690	0	0	0	0	0	0	0	0	2517000	5758700	949780	83500000	483940	19342000	0	5169500	992130	797420	0	0
1	Bpifb9b	1493300	0	4853900	0	0	0	0	0	0	0	0	0	0	0	0	0	0	0	1664100	0	7703900	0	0	1001900	0	2543000	3161600	0	0	0	0	1114300	1863100	1180600	0	0	0	0	0	0	0	0	0	0	2079000	0	0	1949300
653	Scgb2b2	0	0	0	0	2593500	0	0	0	0	0	0	23004000	0	0	0	0	0	0	0	0	2573900	0	0	0	3743200	5419500	0	0	0	0	0	5525200	6555300	3838600	0	0	0	2141600	0	0	0	0	0	0	29939000	0	0	21850000
864	Rarres2	0	0	0	0	0	0	0	0	0	0	0	0	0	0	0	0	0	0	0	0	0	0	14090000	3753400	2971200	4797500	11939000	0	0	0	4580400	0	5285000	4541100	3883100	0	0	0	0	0	0	0	5180200	0	0	3644300	0	0
346	S100a9	766370	1579900	2331300	0	15354000	0	0	0	0	690940000	0	1235500	0	0	0	0	12959000	0	0	0	3098500	0	1958900	0	0	3846000	0	0	0	0	0	751240	0	3662300	0	0	0	0	0	819710	0	0	0	0	0	0	0	0
881	Scgb2b20	0	4402900	0	0	23943000	0	0	47981000	41631000	37995000	0	9194600	7890900	83428000	10064000	12241000	2400400	36253000	118680000	0	0	0	0	0	0	0	0	0	0	0	0	0	0	0	0	12110000	0	0	0	0	0	0	0	0	0	0	0	0
9	Hmcn1	0	0	0	0	0	0	0	0	0	0	0	0	0	0	0	0	0	0	0	0	2695700	0	2282100	0	0	0	2220900	4015300	0	0	0	0	0	0	0	0	0	6594800	5532300	3133700	2694700	3264500	3527000	4904000	2047000	11726000	0	0
66	Sdc4	3533300	0	0	0	0	0	0	0	0	0	0	0	0	0	0	0	0	0	0	0	0	2776900	4934700	0	0	0	0	7148600	0	0	0	0	0	0	0	0	9041100	6733400	5699500	8620900	3007600	8392700	2828700	2814100	2593000	8480600	0	0
116	Ig6	0	0	0	0	0	0	0	0	0	0	0	0	0	0	0	0	0	0	0	0	1580200	0	953910	0	0	0	1937900	1880900	0	0	0	0	0	0	0	0	0	1086700	0	0	6226800	1598800	1343700	0	1124900	1399000	0	1590700
127	Ig17	0	0	0	3671900	0	0	0	0	0	3301200	0	0	0	0	0	0	0	0	0	10233000	0	0	0	6445000	0	0	10087000	0	0	0	0	4250700	0	0	0	0	4145700	14428000	50726000	2308600	16218000	3217100	4050700	0	3718200	2829700	0	9490800
158	Ig39	0	0	2049900	0	0	0	19222000	0	0	0	0	0	0	0	0	0	12559000	0	0	0	1998100	0	2696500	0	2139800	0	3283700	3355400	0	0	0	0	0	0	0	0	1773500	1465000	1728900	25341000	5489000	1199600	1348700	1637300	2310100	2894400	0	0
160	Fabp4	1268300	0	0	0	0	0	0	0	0	0	0	0	0	0	0	0	0	0	0	0	2089100	0	472140	0	0	0	0	5798600	0	0	0	0	0	0	0	0	584080	0	0	50553000	1318800	748120	0	0	1305000	441420	0	0
186	Prss2	111430000	0	0	0	0	0	0	0	0	1603900	0	0	0	0	0	0	0	0	0	1624500	1629500	1601400	1508600	0	0	1531200	0	1952300	0	0	0	0	0	1026000	0	0	1152800	1320300	1277700	0	0	1696600	1042100	942440	1668100	1210500	0	0
202	Gnai2	0	0	0	0	674410	0	0	0	0	5330500	0	0	0	0	0	0	0	0	0	0	684200	0	0	0	2845200	0	0	983980	0	0	0	0	0	0	0	0	689920	1231900	0	3768200	0	1036600	0	0	0	0	0	0
208	Pgk1	1585900	0	0	0	0	0	0	0	0	2889800	0	0	0	0	0	0	0	0	0	0	2669600	5471700	2559500	0	21776000	1850400	0	1738400	0	0	0	0	0	1856500	0	0	1668900	2163100	1285800	13729000	0	4791000	1792800	8917900	1827000	1016000	0	0
262	Cdh2	3252500	6687100	0	0	0	0	0	0	0	0	0	0	0	0	0	0	0	0	0	0	6021500	3536800	3022800	0	0	0	4498600	0	0	0	0	0	0	0	0	0	0	7704200	7230000	10457000	0	3587700	0	2714600	2688600	3478700	0	0
274	Il4r	3632200	0	0	0	0	0	0	0	0	0	0	0	0	0	0	0	0	0	0	0	7269800	4228600	0	0	4275800	5121700	7851000	6277800	0	0	0	0	0	6175800	0	0	2488500	8693400	9236000	1592900	4262200	9383700	5695400	14705000	0	7990900	0	0
281	Selenbp1	5283500	0	0	0	2302400	0	0	0	0	0	0	0	0	0	0	0	0	0	0	0	2063200	1937800	723750	0	18809000	0	0	0	0	0	0	0	0	0	0	0	0	528780	0	8032300	0	2692100	5930000	2722200	0	1154500	0	0
284	Hspa1a	0	0	0	0	0	0	0	0	0	0	0	0	0	0	0	0	0	0	0	0	1633400	1965200	1808900	0	1494000	0	0	2237100	0	0	0	0	0	0	0	0	0	0	0	2428200	0	1400000	1928900	0	2087900	1317200	0	0
298	Hexb	0	0	0	5639300	0	0	0	0	0	0	9010700	0	0	0	5724400	0	4439000	4825000	0	0	0	0	0	0	0	0	0	0	0	0	0	0	0	0	0	0	4613200	0	0	3812300	0	5205500	3010600	4966900	0	4000300	0	7278600
324	Rdx	0	0	0	0	327050	0	0	0	0	0	0	0	0	0	0	0	0	0	0	0	479310	554340	0	0	893830	0	0	0	0	0	0	0	0	0	0	0	0	701170	0	16455000	0	860650	0	962340	0	0	0	0
349	Pvrl2	3152300	0	0	0	0	0	0	0	0	0	0	0	0	0	0	0	0	0	0	0	6249400	7454000	8004300	0	3724100	11522000	14636000	0	0	0	0	0	0	5323700	0	0	2891900	7720000	6784200	2091200	4948200	6505900	7059500	8962300	3254500	8438900	0	0
369	Tkt	0	0	0	0	1574900	0	0	0	0	26803000	0	0	0	0	0	0	206060	0	0	0	4013800	213960	221360	0	2539200	587780	0	0	0	0	0	0	0	1393900	0	0	141280	0	0	1929200	0	821050	1370900	220690	0	0	0	0
413	Hrsp12	1619900	0	0	0	1651200	0	0	0	0	0	0	0	0	0	0	0	0	0	0	0	8332800	8546700	1455300	0	43114000	0	0	1605300	0	0	0	0	0	1131000	0	0	951000	6206200	3509700	56766000	1770000	24145000	870630	4826800	1431000	893510	0	0
453	Atp6v1b2	803230	0	0	0	1976400	0	0	0	0	0	0	0	0	0	0	0	0	0	0	0	468670	0	0	0	13140000	0	0	0	0	0	0	0	0	0	0	0	784970	0	507070	1619000	0	2768700	0	2650900	0	0	0	0
454	Rab1A	0	0	0	0	0	0	0	0	0	0	0	0	0	0	0	0	0	0	0	0	1367000	1761300	0	0	1842800	0	0	1347900	0	0	0	0	0	0	0	0	0	0	0	5524500	0	1101200	3365300	1200100	1322200	0	0	0
458	Gnb2	0	0	0	0	1645400	0	0	0	0	927200	0	0	0	0	0	0	0	0	0	0	1608800	1420100	0	0	2531200	0	0	0	0	0	0	0	0	0	0	0	1772700	1844100	995880	7176100	0	1244600	0	0	0	0	0	0
475	Smpdl3a	0	0	0	2690500	0	0	0	0	0	0	0	0	0	0	0	0	0	0	0	0	7737100	3546500	2983100	0	2063100	0	2867000	4059800	0	0	0	0	0	0	0	0	4117300	5228800	4184100	8629500	4068700	12834000	6172600	5376000	2569600	8440600	0	0
500	Anxa11	0	0	0	0	4873500	0	0	0	0	3410900	0	0	0	0	0	0	0	0	0	0	12664000	3786000	2328500	0	4785800	0	0	6368100	0	0	0	0	2730300	0	0	0	3204500	0	5542100	3683900	2181000	2093000	2774400	6913600	7853100	2386800	0	0
574	Slc5a10	0	0	0	0	2475400	0	0	0	0	0	0	0	0	0	0	0	0	0	0	0	4271300	10718000	2882100	0	5086300	0	0	3304600	1699400	0	0	0	0	2276600	0	0	0	2741500	2335400	50702000	0	8175700	0	3229200	0	691740	0	0
591	Prtn3	0	0	0	0	1304700	0	0	0	0	17906000	0	0	0	0	0	0	0	0	0	0	1961400	0	4277800	0	0	0	1793400	31942000	0	0	0	0	0	0	0	0	2359100	1716500	2331000	951470	746740	5954400	706280	5256000	0	5542000	0	0
634	Sord	391160	0	0	0	999290	0	0	0	0	0	0	0	0	0	0	0	0	0	0	0	680430	1090400	1648700	0	36446000	0	0	546220	0	0	0	0	0	0	0	0	502380	1215700	573770	4754100	0	4382400	389460	1913600	0	276990	0	0
640	Cilp	0	0	0	1495000	0	0	0	0	0	0	0	0	0	0	0	0	0	0	0	0	1734900	0	1310100	0	1891300	0	0	1743300	0	0	0	0	0	1201700	0	0	2453600	2183000	0	2313600	0	1994700	1597100	2786500	0	6084000	0	0
647	Mylk	2488300	0	0	0	0	0	0	0	0	0	0	0	0	0	0	0	0	0	0	0	0	2047900	2113200	0	2025800	1736900	0	1818000	0	0	0	0	0	0	0	0	0	2953700	1866400	8472000	7198900	2164400	0	1316600	1702300	9565700	0	0
662	Actn1	0	0	0	0	0	0	0	0	0	4230100	0	0	0	0	0	0	0	0	0	0	830160	0	0	0	1036400	0	0	0	0	0	0	0	0	0	0	0	0	0	0	2351000	0	687200	1590300	2257100	826150	0	0	0
668	Tnc	0	3740000	0	0	0	0	0	0	0	0	0	0	0	0	0	0	0	0	0	0	3099900	0	0	3457200	0	0	2779700	0	0	0	0	2760600	0	1848400	0	0	0	2213200	0	3142500	0	2404900	0	1989900	0	8738200	0	0
702	Crbn	0	0	3511200	3054600	0	0	0	0	0	0	0	0	0	0	0	0	0	0	0	0	0	2988900	2779600	0	3048300	0	2192800	3536600	0	0	0	0	0	2326900	0	0	0	2326600	0	0	0	0	2420600	1930500	2477100	1792900	0	0
723	Spp2	0	0	0	0	0	0	0	0	0	0	0	0	0	0	0	0	599630	0	0	0	0	0	0	0	5942900	872140	790860	1042900	0	0	0	0	0	0	0	0	12646000	0	2100500	2976900	830430	21464000	1429100	0	6946200	1346500	0	0
724	Cd300e	0	0	0	0	0	0	0	0	0	0	0	0	0	0	0	0	0	0	0	0	1526600	2316000	1660200	0	916180	1050400	2557400	1028600	0	0	0	0	0	0	0	0	1239600	0	3470500	1067200	0	3867300	0	0	0	1405200	0	0
726	Gprc5c	1635000	0	0	0	1532600	0	0	0	0	0	0	0	0	0	0	0	0	0	0	0	0	1010100	1274400	0	2948900	0	0	847460	0	0	0	0	0	0	0	0	1390800	0	0	1995000	0	1890200	0	1895600	0	1503200	0	0
764	Pla1a	0	0	0	0	1847800	0	0	0	0	0	0	0	0	0	0	0	0	0	0	0	3551300	2498200	0	0	2626900	3326000	3974400	0	0	0	0	0	0	2626400	0	0	3062100	3503200	3017200	2858800	8818700	3917700	2783700	2176200	0	4695400	0	0
794	Slc5a2	0	0	1287700	0	1317500	0	0	0	0	0	0	0	0	0	0	0	0	0	0	0	0	0	2162700	0	9372700	0	0	0	0	0	0	0	0	0	0	0	0	1918800	0	2883200	1362500	4450900	2168600	3654100	2043900	0	0	0
795	Esam	1985600	0	0	2405200	0	0	0	0	0	0	0	0	0	0	0	0	0	0	0	0	2568800	2754600	2985400	0	1394100	0	0	5577500	0	0	0	0	0	0	0	0	2809600	4250300	4707500	5114900	2725200	5716700	3205300	2741900	0	6236300	0	0
798	Slco1a6	0	0	0	0	4374300	0	0	0	0	0	0	0	0	0	0	0	0	0	0	0	9767100	14729000	7761700	0	5544000	1540700	1930500	6691200	0	0	0	0	0	5549900	0	0	0	3072300	2117200	29579000	1524100	4664200	0	2311000	0	626620	0	0
812	Retnlb	0	0	0	0	0	0	0	0	0	26322000	0	0	0	0	0	0	0	0	0	7000500	13303000	0	9625900	0	27226000	12040000	0	5843300	0	0	0	0	0	11971000	0	0	0	4145500	7269200	11731000	17965000	18032000	4556500	0	0	6480600	0	0
853	Lman2	6346100	0	0	0	0	0	0	0	0	0	0	0	0	0	0	0	0	0	0	0	10959000	4214600	0	0	4748400	0	7053900	0	0	0	0	0	0	0	0	0	0	0	0	0	0	3446100	0	6807000	4961000	3495400	0	0
878	Icoslg	0	0	0	0	0	0	0	0	1836700	2010500	0	0	0	0	0	0	0	0	0	0	1669600	0	1851600	0	1423900	0	1883500	0	0	0	0	0	0	2195700	0	0	2521900	0	2656200	0	1681200	2634500	0	0	0	0	0	0
883	Akr1a1	1608200	0	0	0	1960100	0	0	0	0	0	0	0	0	0	0	0	0	0	0	0	497590	585360	350530	0	88382000	0	0	290430	0	0	0	0	0	0	0	0	475290	1358300	404150	5044300	0	4513000	346190	1894100	566820	431730	0	0
916	Bcam	0	0	0	0	0	0	0	0	0	0	0	0	0	0	0	0	0	0	0	0	1775000	0	1457000	0	1144300	2417800	0	2402600	0	0	0	0	0	0	0	0	0	2290600	4784900	0	1710400	4022000	1190900	0	1327500	5008700	0	0
919	Esd	0	0	0	0	1795900	0	0	0	0	0	0	0	0	0	0	0	0	0	0	0	2469500	2575500	0	0	5592500	0	0	0	0	0	0	0	0	0	0	0	0	1663000	0	5441800	0	2688100	0	1602500	0	0	0	0
930	Ctsz	0	0	0	0	0	0	0	0	0	0	0	0	0	0	0	0	0	6433600	0	0	0	0	0	0	2969700	0	0	0	0	0	0	0	0	0	0	0	0	0	0	2321000	0	0	2084900	3261200	3096400	4204800	0	8011900
950	Clic1	0	0	0	0	0	0	0	0	0	863830	0	0	0	0	0	0	0	0	0	0	1735400	2159900	0	0	1446300	0	0	0	0	0	0	0	0	0	0	0	0	1558200	655350	47188000	0	1814600	0	1308500	0	0	0	0
854	Pgam1	2233000	0	0	0	2758800	0	0	0	0	3714000	0	0	0	0	0	0	0	0	0	0	3398400	3578300	0	0	6347800	0	0	2242200	0	0	0	0	0	1233000	0	0	0	0	0	5932600	0	1520700	0	2642100	0	0	0	0
126	Ig16	0	0	0	0	8222500	0	0	0	10543000	0	0	0	0	0	24803000	0	0	0	64679000	14272000	12239000	0	0	0	0	0	0	0	0	0	0	0	0	0	0	0	4999200	0	74571000	0	1941100	3160400	0	0	0	0	0	13323000
35	Prdx6	11650000	0	0	0	0	0	0	0	0	0	0	0	3704200	0	0	0	0	0	0	0	0	1001700	5617200	0	1682000	0	0	0	0	0	0	0	0	0	0	8452500	0	0	0	1933000	0	0	1273800	0	794120	0	0	0
333	Mug1	0	0	0	0	247070	0	1582100000	3155400	154610	401400	0	0	213820	0	0	0	626350000	6329800	0	0	37638	0	0	0	0	0	0	0	0	0	0	0	0	0	0	0	0	0	0	0	4365900	0	0	0	421560	67752	0	0
189	Orm2	0	0	1468600	0	0	0	0	1603800	0	1209600	0	0	0	0	0	0	1130200	0	0	0	0	0	1966600	0	2368100	2161500	0	0	0	0	0	0	0	1766800	0	0	1533200	0	1345400	1494600	0	0	0	0	0	1399400	0	0
275	Enpep	0	2359900	0	0	0	1836500	0	0	0	0	1325500	0	0	0	0	1824400	0	454580	1096700	0	0	0	0	0	1764000	0	0	0	0	0	0	0	0	0	0	0	0	1234900	0	1722900	0	1516500	0	0	0	0	0	0
276	Ass1	1200300	0	0	0	7511500	0	0	0	0	1475600	0	0	0	0	0	0	0	0	0	0	0	1406400	0	0	86156000	0	0	0	0	0	0	0	0	0	0	0	5687700	4240900	974050	22660000	0	15600000	888850	4203600	599530	0	0	0
491	sArf1	775850	0	0	0	1816800	0	0	0	0	5054100	0	0	0	0	0	0	0	0	0	0	1140100	0	0	0	1259900	0	0	0	0	0	0	0	0	0	0	0	1014200	1104800	0	5232100	0	0	1074200	1046300	0	465940	0	0
661	Huwe1	1341400	0	0	1539600	0	2172800	0	0	0	0	0	0	0	0	0	0	0	0	0	0	865590	2185400	1740600	0	2151600	0	1362100	1480300	0	0	0	0	0	0	0	0	0	1390300	0	0	0	0	0	1457800	1752000	0	0	0
896	Prg4	2146400	0	1653400	0	2041700	0	0	0	0	0	0	0	0	0	0	0	0	0	0	0	0	0	1558000	0	0	0	0	2985200	0	0	0	0	0	0	0	0	0	5788300	3264100	2295600	1379400	1861300	0	1789900	0	2293100	0	0
54	Rnase2b	0	1003400	0	0	0	0	0	0	0	0	0	0	0	0	0	0	0	0	0	0	660010	0	6585000	0	0	0	0	0	0	0	0	0	0	627360	0	0	0	0	0	0	0	0	0	0	0	0	0	0
94	Tpp1	0	0	0	0	1743200	0	0	0	0	0	0	0	0	5373800	6445100	0	3786700	4233900	0	3510600	0	0	0	0	0	0	0	0	0	0	0	0	0	0	0	9366300	0	0	0	0	0	0	0	0	0	0	0	0
266	Klk1b5	0	0	0	0	0	0	0	0	0	0	0	0	0	0	0	0	0	0	0	0	0	0	29393000	114890000	39095000	65288000	0	0	0	0	0	49607000	54671000	46838000	0	0	0	0	0	0	0	0	0	0	0	0	0	0
289	Svs4	0	0	0	0	0	3996400	0	0	0	0	0	72471000	0	0	0	0	0	0	0	0	0	0	9689200	0	385530	0	0	0	208090000	0	0	5829300	0	0	0	0	0	0	0	0	0	0	0	0	0	0	0	0
388	Anxa5	0	0	0	0	0	0	0	0	0	1407900	0	0	0	0	0	0	0	0	0	0	0	0	0	0	2528600	0	0	0	0	0	0	0	0	1304600	0	12815000	0	0	0	1279800	0	0	0	1159000	0	913780	0	0
474	Hist1h3a	0	0	0	0	491610	0	0	0	0	21164000	0	0	0	0	0	0	1898200	0	0	0	1913700	685010	2786900	0	407910	0	0	353240	0	0	0	0	0	1062500	0	0	0	0	0	0	0	0	778760	0	326030	0	0	0
698	Tgm4	0	0	0	0	0	0	0	0	0	0	0	62697000	88093000	0	0	0	0	0	0	0	0	0	224870000	0	0	0	0	2767400	0	0	0	0	0	0	0	586440000	0	0	0	0	0	0	0	0	0	0	0	0
606	Gas6	0	4602800	0	0	3224400	0	0	0	1813600	2807300	0	0	0	0	2392000	0	0	0	0	0	0	0	2435500	0	0	2114300	0	0	0	0	0	0	0	2770600	0	0	0	0	3523900	0	0	2484900	0	0	0	0	0	0
98	Obp2	3019300	0	13401000	0	929470	0	0	0	0	0	0	0	0	0	0	0	0	0	0	0	1659600	0	0	0	0	1022800	0	0	0	0	0	0	0	0	0	0	0	0	0	0	0	0	0	0	9132900	0	0	1842500
131	Ig21	0	0	0	0	9936400	0	0	0	0	0	0	0	0	0	14579000	0	0	0	0	0	0	0	0	0	2539900	0	0	0	0	0	0	0	0	2076600	0	0	19106000	2233900	10360000	2646900	0	0	0	0	0	5172500	0	4195300
164	Prl7d1	16920000	0	9484100	0	0	0	0	15112000	0	0	0	0	0	0	0	0	0	0	0	0	3403600	37240000	0	0	0	0	0	7459400	0	0	0	0	0	0	0	0	0	0	0	0	0	0	0	0	0	0	0	0
179	Gpi	0	0	0	0	0	0	0	0	0	2585600	0	0	0	0	0	0	0	0	0	0	1895800	0	0	0	2266100	0	0	0	0	0	0	0	0	0	0	0	0	0	0	1364400	0	926070	1466000	1180100	0	0	0	0
200	Mdh2	3421400	0	0	0	0	0	0	0	0	4188400	0	0	0	0	0	0	0	0	0	0	2244500	8689300	2370200	0	4471000	1524500	0	1525300	0	0	0	0	0	0	0	0	0	0	0	2183600	0	1787000	5727500	0	0	0	0	0
250	sGsta1	0	0	0	0	932000	0	0	0	0	0	0	0	0	0	0	0	0	0	0	0	584190	952200	0	0	33519000	0	0	0	0	0	0	0	0	0	0	0	636540	650360	633080	3308900	0	3561200	0	1847800	788200	503600	0	0
293	Ca6	0	0	0	0	0	0	0	0	0	0	0	1929900	0	0	0	0	0	0	0	0	1335300	0	615540	0	875180	1169900	0	0	0	0	0	0	0	0	0	0	0	0	0	0	0	0	17922000	0	1643900	0	0	1290300
347	Ceacam1	0	2635600	0	0	0	0	0	0	2742900	0	0	0	0	0	0	0	0	0	0	0	0	1603800	2809300	0	0	0	0	0	0	0	0	0	0	1304400	0	0	0	0	0	3470700	2387400	5395800	2811500	2148000	0	3676100	0	0
379	Acadm	0	0	1281500	0	0	0	0	0	0	3398700	0	0	0	0	0	0	0	0	0	0	4632000	40646000	0	0	1163200	0	0	0	0	0	1090700	0	0	0	0	0	0	0	0	2488100	0	2937100	0	3546200	0	0	0	0
381	sRab11a	0	0	0	0	0	0	0	0	0	0	0	0	0	0	0	0	0	0	0	0	1001300	1260000	0	0	1329200	0	0	0	0	0	0	0	0	0	0	0	0	0	0	3373600	0	0	1020800	833730	0	0	0	0
496	Khk	0	0	0	0	0	0	0	0	0	0	0	0	0	0	0	0	0	0	0	0	1228700	2315600	0	0	6114000	0	0	0	0	0	0	0	0	0	0	0	0	1198300	0	5427400	0	2599900	0	958670	0	0	0	0
502	Anxa4	0	0	0	0	0	0	0	0	0	0	0	0	0	0	0	0	0	0	0	0	1176200	1154800	1317700	0	0	0	0	1028700	0	0	0	0	0	0	0	0	0	0	0	3596300	0	895810	0	911960	0	0	0	0
516	Il6st	0	0	0	0	0	0	0	0	0	0	0	0	0	0	0	0	0	0	0	0	1809200	0	0	0	2177800	3746200	0	0	0	0	0	0	0	0	0	0	0	0	2149500	0	0	0	4065900	3308100	1952000	1597700	0	0
607	Gdi2	0	0	0	0	0	0	0	0	0	0	0	0	0	0	0	0	0	0	0	0	1805500	0	0	0	3504000	0	0	0	0	0	0	0	0	1128100	0	0	1386200	1979600	0	4190300	0	1131000	2327800	1286200	0	0	0	0
618	Madcam1	0	0	0	0	0	0	0	0	0	2536400	0	0	0	0	0	0	0	0	0	0	2657100	0	2334000	0	1990700	0	3027000	0	0	0	0	0	0	1969400	0	0	0	0	0	0	0	1479000	1760700	0	0	3307900	0	0
636	Gk	0	0	0	0	0	0	0	0	0	0	0	0	0	0	0	0	0	0	0	0	2476600	4916700	0	0	9516900	0	0	0	0	0	0	0	0	0	0	0	0	1587100	0	19045000	0	4534700	0	1994200	0	0	0	0
703	Nhlrc3	0	0	0	0	0	0	0	1716000	1181700	0	2272900	0	0	0	3513000	0	0	6850600	0	0	0	0	0	0	0	0	0	0	0	0	0	0	0	0	0	0	0	1862100	1714900	1540200	0	0	0	1530300	0	1412400	0	0
721	Pdxk	0	0	0	0	0	0	0	0	0	0	0	0	0	0	0	0	0	0	0	0	889730	692630	0	0	3077500	0	0	0	0	0	0	0	0	0	0	0	0	0	0	3376400	0	1154400	0	934260	0	0	0	0
751	Abhd14b	0	0	0	0	0	0	0	0	0	0	0	0	0	0	0	0	0	0	0	0	1977300	2256100	0	0	1999700	0	0	0	0	0	0	0	0	0	0	0	0	2353900	0	6624300	0	1613900	0	1783700	2701400	0	0	0
788	Scpep1	0	0	0	0	0	0	0	0	0	0	0	0	0	0	3345200	0	963810	1911900	0	0	0	0	0	0	0	0	0	0	0	0	0	0	0	0	0	4903300	0	0	0	0	0	0	0	0	0	730680	0	1419100
818	Pdzk1ip1	0	0	0	0	0	0	0	0	0	0	0	0	0	0	0	0	0	0	0	0	0	1118100	0	0	2243100	0	0	972470	0	0	0	0	0	0	0	0	0	1112100	897490	10282000	0	1245100	0	0	0	0	0	0
863	Plscr2	0	0	0	0	1861800	0	0	0	0	0	0	0	0	0	0	0	0	0	0	0	0	0	0	0	2411900	893350	0	0	0	0	0	0	0	0	0	0	2381500	922180	1066200	1356200	0	2255000	0	0	0	0	0	0
37	Pbsn	0	0	0	0	0	0	0	0	0	0	0	0	0	0	0	0	0	0	43192000	0	0	0	88928000	0	0	0	0	0	8864200	0	9545100	0	0	0	0	0	0	0	0	0	0	0	0	0	0	0	0	0
760	Hrnr	1649800	0	7714800	0	885120	2333800	0	0	0	621080	0	0	0	0	0	0	0	0	930960	0	0	0	0	0	0	0	0	0	0	0	0	0	0	0	0	0	0	0	0	0	0	0	0	0	0	0	0	1278700
34	Ngp	0	0	0	0	1557700	0	0	0	0	101220000	0	0	0	0	0	0	1813600	0	0	0	1174600	0	823880	0	0	1026600	0	670900	0	0	0	0	0	765700	0	0	0	0	0	553840	0	0	0	0	0	0	0	0
38	Sdcbp	0	0	0	0	1343800	0	0	0	0	0	0	0	0	0	0	0	0	0	0	0	0	0	0	0	2763300	0	0	0	0	0	0	0	0	0	0	0	1314500	0	1226600	1630500	0	1093100	1516700	1571300	0	1348800	0	0
45	Gsto1	0	0	0	0	4108500	0	0	0	0	11229000	0	0	0	0	0	0	0	0	0	0	2584000	0	2064800	0	585220	894620	0	0	0	0	0	0	0	2231600	0	0	0	0	0	1446200	0	0	236340	0	0	0	0	0
58	Hpn	0	0	0	0	0	0	0	0	0	0	0	0	0	0	0	0	0	0	0	0	1838700	0	2536700	0	0	0	0	0	0	0	0	0	0	0	0	0	0	0	2307800	0	0	1866700	1314700	2416200	0	2388600	0	0
86	Pglyrp1	0	0	0	0	0	0	0	0	0	14267000	0	0	0	0	0	0	1297700	0	0	0	9194600	0	7460100	0	923190	0	0	0	0	0	0	0	0	1454100	0	0	0	0	0	0	0	0	1650000	0	0	0	0	0
92	Lgmn	0	0	0	0	0	0	0	0	0	0	0	0	0	0	0	0	0	0	0	0	0	0	1346200	0	0	0	0	0	0	0	0	0	0	0	0	0	0	0	1984000	2067100	0	1955700	0	1449800	0	2262700	0	0
149	Hba	0	0	0	0	0	0	0	0	0	0	0	0	0	0	0	0	3016200	0	0	0	0	5674000	14525000	0	2971000	0	0	3088200	0	0	0	0	0	0	0	0	0	1201800	0	0	0	0	0	0	2868900	0	0	0
169	Got1	0	0	0	0	1512200	0	0	0	0	0	0	0	0	0	0	0	0	0	0	0	0	0	0	0	5275000	0	0	0	0	0	0	0	0	0	0	0	0	0	0	1928200	0	1718300	1314500	3598900	0	0	0	0
185	Csf1	0	0	0	0	0	0	0	0	0	1204000	0	0	0	0	0	0	0	0	0	0	4509000	0	0	0	0	0	0	1125800	0	0	0	0	0	0	0	0	0	0	1103400	857170	0	752910	0	917320	0	4158700	0	0
193	Hsp90aa1	0	0	0	0	0	0	0	0	0	0	0	0	0	0	0	0	0	0	0	0	755250	740210	0	0	930740	0	0	564270	0	0	0	0	0	0	0	0	0	0	0	857120	0	719680	0	0	0	0	0	0
206	Alpl	0	0	0	0	990780	0	0	0	0	0	0	0	0	0	0	0	0	0	0	0	0	0	0	0	6844000	0	0	0	0	0	0	0	0	0	0	0	917890	0	957320	0	0	0	1029100	0	0	787270	0	0
207	Ncl	0	0	0	0	0	0	0	0	0	0	0	0	0	0	0	0	0	0	0	0	723730	0	0	0	792890	0	0	0	0	0	0	0	0	0	0	0	0	0	0	0	0	0	0	0	0	0	0	0
219	MLV	0	0	0	0	0	0	0	0	0	2518700	0	5700600	0	0	0	0	0	0	0	19659000	0	0	0	0	0	0	0	0	0	0	0	0	0	0	0	0	0	2226100	1631100	0	2416900	3249000	3309300	1805900	0	0	0	0
243	Gusb	0	0	0	0	0	0	0	0	0	0	78498000	0	174360000	66376000	0	22018000	174350000	131250000	0	61867000	0	0	0	0	0	0	0	0	0	0	0	0	0	0	0	0	0	0	0	0	0	0	0	0	0	1070000	0	2409700
265	Hist1h1c	0	0	0	0	0	0	0	0	0	44511000	0	0	0	0	0	0	853370	0	0	0	0	0	563990	0	331300	0	0	0	0	0	0	0	0	0	0	0	0	0	0	0	0	0	292020	0	0	183850	0	0
319	Tnfrsf1b	0	0	0	0	0	0	0	0	0	0	0	0	0	0	0	0	0	0	0	0	0	0	0	0	0	0	0	1642800	0	0	0	0	0	0	0	0	789230	2563000	1393700	1666700	0	1873900	937330	2011700	871700	3213100	0	0
395	Hpd	0	0	0	0	0	0	0	0	0	0	0	0	0	0	0	0	0	0	0	0	0	0	0	0	9383900	0	0	0	0	0	0	0	0	0	0	0	1445900	1437700	0	1555600	0	1901100	0	0	0	0	0	0
424	Dsc1	0	0	0	0	0	0	0	0	2982900	1677600	3702000	0	3578200	0	0	0	0	0	0	0	0	0	0	0	0	0	0	1375900	0	0	0	0	0	0	0	0	0	1711200	0	988300	1016100	1379300	0	0	0	6198900	0	0
445	Ywhag	0	0	0	0	0	0	0	0	0	1390300	0	0	0	0	0	0	0	0	0	0	987440	1009900	0	0	0	0	0	0	0	0	0	0	0	0	0	0	0	0	0	1137600	0	0	0	0	0	0	0	0
461	Pfn1	0	0	0	0	734970	0	0	0	0	11656000	0	0	0	0	0	0	0	0	0	0	804980	0	0	0	619310	0	0	0	0	0	0	0	0	0	0	0	0	0	0	2137800	0	0	0	0	0	0	0	0
479	Pebp1	0	0	0	0	3648100	0	0	0	0	0	0	0	0	0	0	0	0	0	0	0	1801800	1905600	2191400	0	3622000	0	0	0	0	0	0	0	0	0	0	0	0	0	0	3297800	0	0	0	0	0	0	0	0
497	Rptn	0	0	0	0	0	0	0	0	0	0	0	0	0	0	0	0	0	0	0	0	0	0	1483400	0	0	946020	0	0	0	0	0	0	0	988930	0	0	0	0	0	0	0	0	0	0	0	0	0	0
508	S100g	1377400	0	0	0	0	0	0	0	0	0	0	0	0	0	0	0	0	0	0	0	0	0	0	0	1549400	0	0	0	0	0	0	1680700	0	0	0	0	0	0	0	976420	0	0	0	6714900	1347200	1699200	0	0
531	Nucb1	493690	0	0	0	0	0	0	0	0	0	0	0	0	0	0	0	0	0	0	0	0	836800	0	0	0	0	0	0	0	0	0	0	0	0	0	0	0	0	627080	555430	0	524240	765830	0	4848300	658480	0	0
581	Col12a1	0	0	0	0	0	0	0	0	0	413090	0	0	0	0	0	0	0	0	0	0	0	0	0	0	0	0	0	0	0	0	0	0	0	0	0	0	0	495230	0	1888700	0	0	0	1463900	0	26233000	0	0
641	Cltc	0	0	0	0	0	0	0	0	0	1938100	0	0	0	0	0	0	0	0	0	0	1574000	2102900	0	0	2035600	0	0	0	0	0	0	0	0	0	0	0	0	0	0	2091900	0	0	0	0	0	0	0	0
658	sTubb2a	0	0	0	0	0	0	0	0	0	0	0	0	0	0	0	0	0	0	0	0	0	1395700	1294000	0	0	991590	0	1305700	0	0	0	0	0	1337900	0	0	0	0	0	0	0	0	0	0	1249100	861450	0	0
681	Ctso	0	0	0	0	0	0	0	0	0	0	0	0	0	0	0	0	0	0	0	0	1222200	0	0	0	0	0	0	1680200	0	0	0	0	0	0	0	0	1459700	1365900	1789800	1413000	0	2924700	0	1689900	0	1001500	0	0
699	Lrrc19	0	0	0	0	0	0	0	0	0	0	0	0	0	0	0	0	0	0	0	0	1365700	0	0	0	0	820680	0	0	0	0	0	0	0	0	0	0	0	863280	0	0	0	0	1275200	1112300	0	2117400	0	0
716	Fgb	0	0	0	0	0	0	28856000	0	0	0	0	0	0	0	0	0	63795000	0	0	0	911280	736220	1224300	0	798600	0	0	0	0	0	0	0	0	0	0	0	0	728030	0	0	0	0	0	0	0	0	0	0
731	Ace2	0	0	0	0	0	0	0	0	0	0	0	0	0	0	0	0	0	0	0	0	0	1020600	0	0	908780	0	0	0	0	0	0	0	0	0	0	0	1929100	1731400	1457600	5656300	0	2493400	0	1771700	0	2024000	0	2140400
799	Acy1	0	0	0	0	0	0	0	0	0	0	0	0	0	0	0	0	0	0	0	0	911440	1024900	0	0	699250	0	0	0	0	0	0	0	0	0	0	0	0	0	0	3513100	0	0	0	0	0	0	0	0
808	Etfa	0	0	0	0	0	0	0	0	0	0	0	0	0	0	0	0	0	0	0	0	1671000	5053200	0	0	1009500	0	0	0	0	0	0	0	0	0	0	0	0	0	0	850100	0	738790	0	0	0	0	0	0
820	Cotl1	0	0	0	0	0	0	0	0	0	12015000	0	0	0	0	0	0	0	0	0	0	982680	0	0	0	1704600	0	0	0	0	0	0	0	0	0	0	0	0	0	0	4905500	0	0	0	0	0	0	0	0
822	Proz	0	0	0	0	0	0	0	0	0	0	0	0	0	0	0	0	0	0	0	0	0	0	0	0	0	0	0	0	0	0	0	0	0	0	0	0	0	0	2808800	0	0	1919200	0	1836000	0	2192400	0	0
826	Ist1	528680	0	0	0	0	0	0	0	0	0	0	0	0	0	0	0	0	0	0	0	0	0	0	0	0	0	0	0	0	0	0	0	0	0	0	0	0	611030	0	2169600	0	0	879910	0	0	631420	0	0
828	Antxr1	0	0	0	0	0	0	0	1471400	0	0	0	0	0	0	0	0	0	0	0	0	1594900	0	0	0	0	0	1628300	0	0	0	0	0	0	0	0	0	0	1752800	3007600	0	1690100	1941200	1992700	2155100	1420100	2511700	0	0
842	Pgc	0	0	0	0	2722900	0	0	0	0	0	0	0	0	0	0	0	0	0	0	0	0	0	0	0	0	0	0	0	0	0	0	0	0	0	0	0	1702200	1797100	1679700	1636100	0	0	0	1624600	0	10033000	0	0
844	Jam3	0	0	0	0	0	0	0	0	0	0	0	0	0	0	0	0	0	0	0	0	0	0	1102200	0	0	0	0	0	0	0	0	0	0	0	0	0	0	0	0	2027100	0	0	1124200	0	904840	4517900	0	0
861	Pgd	0	0	0	0	0	0	0	0	0	6041600	0	0	0	0	0	0	0	0	0	0	1964200	0	0	0	637910	0	0	0	0	0	0	0	0	0	0	0	0	0	0	1407500	0	0	0	0	0	0	0	0
873	Ifi30	0	0	0	0	0	0	0	0	0	0	0	0	0	0	0	0	0	0	0	0	0	0	2499300	0	0	0	0	0	0	0	0	0	0	0	0	0	0	2089300	0	2708300	0	2655500	0	0	0	5934600	0	0
887	Btnl10	0	0	0	0	0	0	0	0	0	0	0	0	0	0	0	0	0	0	0	0	0	0	0	0	0	0	0	0	0	0	0	0	0	0	0	0	0	0	0	0	1515400	1677300	1188100	0	1320200	3698800	0	0
893	Tgm1	0	0	0	0	0	0	0	0	0	0	0	0	0	0	0	0	0	0	0	0	0	1231800	0	0	0	0	0	0	0	0	0	0	0	0	0	0	955900	0	0	2388000	0	0	1226700	1084100	2153200	1589800	0	0
908	Clic4	0	0	0	0	3491900	0	0	0	0	0	0	0	0	0	0	0	0	0	0	0	761830	0	0	0	2247800	0	0	0	0	0	0	0	0	1076000	0	0	0	1290900	799510	19175000	0	950370	0	765350	0	0	0	0
912	Ctsf	0	0	0	0	0	0	0	0	0	0	0	0	0	0	0	0	0	0	0	0	0	0	0	0	0	0	0	0	0	0	0	0	0	0	0	0	2221900	0	0	1794600	0	2909700	0	0	0	2454300	0	0
944	Il18bp	0	0	0	0	0	0	0	0	0	0	0	0	0	0	0	0	0	0	0	0	0	0	0	0	0	0	0	0	0	0	0	0	0	1435900	0	0	0	0	5782800	0	0	2059700	1849000	0	0	1411600	0	0
955	Pck1	0	0	0	0	2106700	0	0	0	0	0	0	0	0	0	0	0	0	0	0	0	0	2224800	0	0	13086000	0	0	0	0	0	0	0	0	0	0	0	1942100	2180300	0	5734000	0	3333800	0	0	0	0	0	0
958	Krt6b	0	0	0	0	2309000	0	0	0	0	10363000	0	0	0	0	0	0	0	0	0	0	0	0	1892200	0	0	1150900	0	0	0	0	0	0	0	3187800	0	0	0	0	0	0	0	0	0	0	0	0	0	0
[truncated: 28 more columns]
